# Supplementary material for: Genomic insights from a final Bronze Age community buried in a collective tumulus in an Urnfield settlement in Northeastern Iberia
Source: Commun Biol. 2025 Aug 28;8:1299. doi: 10.1038/s42003-025-08668-7 (PMC12394608; doi:10.1038/s42003-025-08668-7)
Supplement: Supplementary file 4 — Supplementary Data 2 [file 42003_2025_8668_MOESM4_ESM.xlsx]

## Sheet: S2.1_GroupLabels
S2.1.: Group labels and comparative ancient dataset used in this study
Instance ID	Skeletal code	Group label used	Publication	Date: One of two formats. (Format 1) 95.4% CI calibrated radiocarbon age (Conventional Radiocarbon Age B, Lab number) e.g. 5983-5747 calBCE (6980±50 B B, Beta-226472). (Format 2) Archaeological context date B, e.g. 2500-1700 BCE	Published Group label	Data type	Location	Country	Lat.	Long.	Sex	mtDNA haplogroup	Y chr. Haplogroup (Y haplogroup in ISOGG v15.73 notation (automatically called)))	SNPs hit on autosomal targets (Computed using easystats on 1240k snpset)	Notes
LCA003.A	83.42.2179, Craneo 25	LCA	This study	1200 - 900 BC (Final Bronze Age)	This study	1240K	Los Castellets II, Mequinenza, Aragón	Spain	41.3637	0.339595	M	U5b1	R1b1a1b1a1a2	456897
LCA004.A	83.42.4A.1512	LCA	This study	1200 - 900 BC (Final Bronze Age)	This study	1240K	Los Castellets II, Mequinenza, Aragón	Spain	41.3637	0.339595	F	U5a1c1a	..	306263
LCA005009.AB	83.42.4A-576 and 83/42/1A-1273	LCA	This study	1200 - 900 BC (Final Bronze Age)	This study	1240K	Los Castellets II, Mequinenza, Aragón	Spain	41.3637	0.339595	F	T2b3+151	..	500744
LCA006.AB	83/42/4B-1513	LCA	This study	1200 - 900 BC (Final Bronze Age)	This study	1240K	Los Castellets II, Mequinenza, Aragón	Spain	41.3637	0.339595	M	H7h	R1b1a1b1a1a2a1b	383450
LCA007.A	83/42/4088	LCA	This study	1200 - 900 BC (Final Bronze Age)	This study	1240K	Los Castellets II, Mequinenza, Aragón	Spain	41.3637	0.339595	M	H2a	R	7337
LCA008.A	83/42/4226	LCA	This study	1200 - 900 BC (Final Bronze Age)	This study	1240K	Los Castellets II, Mequinenza, Aragón	Spain	41.3637	0.339595	M	H3	R1b1a1b1a1a2	444975
LCA009.A	83/42/1A-1273	LCA	This study	1200 - 900 BC (Final Bronze Age)	This study	1240K	Los Castellets II, Mequinenza, Aragón	Spain	41.3637	0.339595	F	L3b	..	359802
LCA010.AB	83/42/2B-3000	LCA	This study	1200 - 900 BC (Final Bronze Age)	This study	1240K	Los Castellets II, Mequinenza, Aragón	Spain	41.3637	0.339595	M	H2a2	R1b1a1b1a1a2	561974
LCA011.A	83/42/3002	LCA	This study	1200 - 900 BC (Final Bronze Age)	This study	1240K	Los Castellets II, Mequinenza, Aragón	Spain	41.3637	0.339595	F	H1e1a	..	556060
LCA012.A	83/42.1B-148	LCA	This study	1105-923 cal BC (MAMS 53202)	This study	1240K	Los Castellets II, Mequinenza, Aragón	Spain	41.3637	0.339595	M	K1a	R1b1a1b1a1a2	637183
LCA013.A	83/42/1B-1272	LCA	This study	1117-934 cal BC (MAMS 53203)	This study	1240K	Los Castellets II, Mequinenza, Aragón	Spain	41.3637	0.339595	M	J1c1	R1b1a2a1a2a1b	589297
LCA014.A	83/42/4389	LCA	This study	1200 - 900 BC (Final Bronze Age)	This study	1240K	Los Castellets II, Mequinenza, Aragón	Spain	41.3637	0.339595	F	U5a1c1a	..	10841
LCA015.A	83/42/2A-690	LCA	This study	1199-986 cal BC (MAMS 53204)	This study	1240K	Los Castellets II, Mequinenza, Aragón	Spain	41.3637	0.339595	M	J1c2	R1b1a1b1a1a2a1	673770
LCA016.A	83/42/3001	LCA	This study	1263-1126 cal BC (MAMS 53205)	This study	1240K	Los Castellets II, Mequinenza, Aragón	Spain	41.3637	0.339595	F	K1a+195	..	691500
LCA019.A	83/42/1A-140	LCA	This study	1200 - 900 BC (Final Bronze Age)	This study	1240K	Los Castellets II, Mequinenza, Aragón	Spain	41.3637	0.339595	F	H1ak	..	4926
LCA020.A	83/42/4B-535	LCA	This study	1200 - 900 BC (Final Bronze Age)	This study	1240K	Los Castellets II, Mequinenza, Aragón	Spain	41.3637	0.339595	M	H2a2a1	R1b1a1b	18585
LCA022.A	83/42/2064	LCA	This study	1200 - 900 BC (Final Bronze Age)	This study	1240K	Los Castellets II, Mequinenza, Aragón	Spain	41.3637	0.339595	F	H	..	2998
LCA027.A	83/42/3784	LCA	This study	1200 - 900 BC (Final Bronze Age)	This study	1240K	Los Castellets II, Mequinenza, Aragón	Spain	41.3637	0.339595	F	H2a	..	9305
LCA028.A	83/42/2A/158	LCA	This study	1200 - 900 BC (Final Bronze Age)	This study	1240K	Los Castellets II, Mequinenza, Aragón	Spain	41.3637	0.339595	M	K1a4a1	R1b1a1b	6792
LCA029.A	83/42/4A-579	LCA	This study	1200 - 900 BC (Final Bronze Age)	This study	1240K	Los Castellets II, Mequinenza, Aragón	Spain	41.3637	0.339595	M	U5b1	R1b1a1b1a1	24422
LCA030.A	83/42/4253	LCA	This study	1200 - 900 BC (Final Bronze Age)	This study	1240K	Los Castellets II, Mequinenza, Aragón	Spain	41.3637	0.339595	M	H1j8	R1b1a1b1a1a2	507420
LCA031.A	Tumulo 27. nivel b. junto craneo 2	LCA	This study	1200 - 900 BC (Final Bronze Age)	This study	1240K	Los Castellets II, Mequinenza, Aragón	Spain	41.3637	0.339595	M	J	R1b1a2a1	15353
LCA032.A	83/42/4436	LCA	This study	1200 - 900 BC (Final Bronze Age)	This study	1240K	Los Castellets II, Mequinenza, Aragón	Spain	41.3637	0.339595	F	H1	..	644275
LCA033.A	83/42/2A-678	LCA	This study	1200 - 900 BC (Final Bronze Age)	This study	1240K	Los Castellets II, Mequinenza, Aragón	Spain	41.3637	0.339595	F	U5b2b3	..	657874
PIJ001	16.70.15H.2	LCA	This study	760 - 431BC (2462 ± 22, MAMS 29827)	This study	1240K	Los Piojos, Ricla, Zaragoza	Spain	41.4811	0.339595	F	H3x	..	567806
I1310	E-459_No148	NE_Spain_EMBA	OlaldeScience2019	2000–1400 BCE [1930–1634 cal BCE (3465±60 BP, UBAR-697), 1867–1526 cal BCE (3370±50 BP, UBAR-670), 1736–1453 cal BCE (3305±55 BP, UBAR-671), 1877–1526 cal BCE (3380±60 BP, UBAR-672), four dates of the whole stratigraphy of the site]	NE_Iberia_BA	1240K	Can Roqueta II, Sabadell, Barcelona, Catalonia	Spain	41.5373	2.1329	F	U5b1c	..	414591
I1312_d	E-459_No6	NE_Spain_EMBA	OlaldeScience2020	2000–1400 BCE [1930–1634 cal BCE (3465±60 BP, UBAR-697), 1867–1526 cal BCE (3370±50 BP, UBAR-670), 1736–1453 cal BCE (3305±55 BP, UBAR-671), 1877–1526 cal BCE (3380±60 BP, UBAR-672), four dates of the whole stratigraphy of the site]	NE_Iberia_BA	1240K	Can Roqueta II, Sabadell, Barcelona, Catalonia	Spain	41.5373	2.1329	M	HV0+195	R1b1a1a2a1a2(xR1b1a1a2a1a2c)	157827
I1313_d	E-459_No147	NE_Spain_EMBA	OlaldeScience2021	2000–1400 BCE [1930–1634 cal BCE (3465±60 BP, UBAR-697), 1867–1526 cal BCE (3370±50 BP, UBAR-670), 1736–1453 cal BCE (3305±55 BP, UBAR-671), 1877–1526 cal BCE (3380±60 BP, UBAR-672), four dates of the whole stratigraphy of the site]	NE_Iberia_BA	1240K	Can Roqueta II, Sabadell, Barcelona, Catalonia	Spain	41.5373	2.1329	F	V+@16298	..	306462
I1836	CG13-5135	NE_Spain_EMBA	OlaldeScience2022	1684-1503 calBCE (3310±35 BP, Poz-83482)	NE_Iberia_BA	1240K	Cova del Gegant, Sitges, Barcelona, Catalonia	Spain	41.223	1.77416	M	U	R1b1a1a2a1a(xR1b1a1a2a1a1,xR1b1a1a2a1a2c)	289553
I4559	GC.2.127.n147	NE_Spain_EMBA	OlaldeScience2023	1700–1500 BCE	NE_Iberia_BA	1240K	Galls Carboners, Mont-ral, Tarragona, Catalonia	Spain	41.2916	1.0638	M	J1c1	R1b1a1a2a1a(xR1b1a1a2a1a2c)	118587
I4560	GC.2.132.n152	NE_Spain_EMBA	OlaldeScience2024	1700–1500 BCE	NE_Iberia_BA	1240K	Galls Carboners, Mont-ral, Tarragona, Catalonia	Spain	41.2916	1.0638	F	K1a3a	..	516943
I4561	GC.2.135.n155	NE_Spain_EMBA	OlaldeScience2025	1700–1500 BCE	NE_Iberia_BA	1240K	Galls Carboners, Mont-ral, Tarragona, Catalonia	Spain	41.2916	1.0638	F	H84	..	546199
I4562	GC.2.138.n158	NE_Spain_EMBA	OlaldeScience2026	1738–1623 cal BCE (3375±20 BP, PSUAMS-3191)	NE_Iberia_BA	1240K	Galls Carboners, Mont-ral, Tarragona, Catalonia	Spain	41.2916	1.0638	F	H1	..	714863
MIV001	Miquel Vives 39	NE_Spain_EMBA	VillalbaMoucoSciAdv2021	2200-2000 BCE	NE_Iberia_BA	1240K	Catalonia, Barcelona, Pacs del Penedès, Mas d'en Boixos-0	Spain	41.5696	2.016	F	J1c3g		204319
I8570	ID6 (3.7) | ID-9 | ID-12	NE_Spain_FBA_Mortorum	OlaldeScience2019	1300-1000 BCE	Spain_LBA	1240K	Castellón, Cabanes, Túmulo Mortorum	Spain	40.1391	0.1054	M	J1c3	..	233158
I3322	S-EVA 9307	NE_Spain_IA_Early	OlaldeScience2019	600-500 BCE	Spain_IA	1240K	Valencian Community, Castelló/Castellón, Vinaròs, Puig de la Misericordia	Spain	40.5067	0.4314	F	H1t	n/a (female)	616390
I12640	CRCRV285; ADNUB50	NE_Spain_IA_Early	OlaldeScience2019	700-500 BCE	Spain_IA	1240K	Barcelona, Can Roqueta-Can Revella	Spain	41.5373	2.1329	M	H1t	..	60587
I12641	CRCRV110; ADNUB52	NE_Spain_IA_Early	OlaldeScience2019	786-541 calBCE (2510±30 BP, Beta-449093)	Spain_IA	1240K	Barcelona, Can Roqueta-Can Revella	Spain	41.5373	2.1329	M	HV0d	..	72145
I4556	TFC-16.SI.204.Ind 2 (tooth 31 + 32) | TFC-16.SI.204.Ind 2 (tooth 32)	NE_Spain_IA_Early	OlaldeScience2019	700-500 BCE	Spain_IA	1240K	Catalonia, Barcelona, Avinyonet del Penedés, Font de la Canya	Spain	41.3709	1.77419	F	K1a12a	n/a (female)	292856
I12879	HG-E10; ADNUB59	NE_Spain_IA_Early	OlaldeScience2019	725-394 calBCE (2390±30 BP, Beta-495156)	Spain_IA	1240K	Barcelona, Castellví de la Marca, Hort d'en Grimau	Spain	41.3324	1.5943	F	HV0+195	n/a (female)	275324
I3320	S-EVA 9305; Ind 1	NE_Spain_IA_Late	PattersonNature2021 (higher coverage of previously published individual in OlaldeScience2019)	300-100 BCE	Spain_IA	1240K	Valencian Community, Castelló/Castellón, Vilafamés, Els Estrets de la Rata	Spain	40.138	-0.07	M	I1	..	808137
I3321_d	S-EVA 9303; Ind 2	NE_Spain_IA_Late	PattersonNature2021 (alternative version of previously published individual in OlaldeScience2019)	300-100 BCE	Spain_IA	1240K	Valencian Community, Castelló/Castellón, Vilafamés, Els Estrets de la Rata	Spain	40.138	-0.07	M	U3a1	..	129363
I19722	MC 337-2-1	NE_Spain_IA_Late	PattersonNature2021	413-382 calBCE (2335±20 BP, PSUAMS-9542)	Spain_IA	1240K	Girona, Pontós, Mas Castellar	Spain	42.1992	2.9023	M	H4a1	..	102226
I12410	MB1'08 E-448, Ind 1; ADNUB57	NE_Spain_IA_Late	OlaldeScience2019	537-381 calBCE (2350±30 BP, Beta-495153)	Spain_IA	1240K	Catalonia, Barcelona, Pacs del Penedès, Mas d'en Boixos-1	Spain	41.3616	1.6694	M	H	..	801502
I12877	MB1'08 E-448, Ind 2; ADNUB56	NE_Spain_IA_Late	OlaldeScience2019	550-350 BCE	Spain_IA	1240K	Barcelona, Pacs del Penedès, Mas d'en Boixos-1	Spain	41.3616	1.6694	M	J1c1	..	46784
I12878	MB1'08 E-449 Ind 1; ADNUB58	NE_Spain_IA_Late	OlaldeScience2019	516-364 calBCE (2340±30 BP, Beta-495155)	Spain_IA	1240K	Barcelona, Pacs del Penedès, Mas d'en Boixos-1	Spain	41.3616	1.6694	F	H3	n/a (female)	160723
I3323	4975 | 4977	NE_Spain_IA_Late	OlaldeScience2019	373-199 calBCE (2215±20 BP, PSUAMS-2158)	Spain_IA	1240K	Girona, Ullastret, Puig de Sant Andreu	Spain	42.0066	3.07867	M	X2b	..	298053
I3324	4976	NE_Spain_IA_Late	OlaldeScience2019	359-172 calBCE (2190±20 BP, PSUAMS-2159)	Spain_IA_o	1240K	Girona, Ullastret, Puig de Sant Andreu	Spain	42.0066	3.07867	M	H1	..	243241
I3326	4979	NE_Spain_IA_Late	OlaldeScience2019	250-200 BCE	Spain_IA_o	1240K	Girona, Ullastret, Puig de Sant Andreu	Spain	42.0066	3.07867	M	J1c	..	94207
I3327	4980	NE_Spain_IA_Late	OlaldeScience2019	250-200 BCE	Spain_IA	1240K	Girona, Ullastret, Puig de Sant Andreu	Spain	42.0066	3.07867	M	J2b1a	..	241259
I8203	02-SU-33-A4-T1058	NE_Spain_IA_Late	OlaldeScience2019	300-100 BCE	Spain_Hellenistic_oLocal	1240K	Girona, Empuries, necropolis Centre de Visitants	Spain	42.1333	3.1083	F	H13a1a1	n/a (female)	523736
I8206	12-SU-33-A4-T680	NE_Spain_IA_Late	OlaldeScience2019	340-57 calBCE (2130±15 BP, PSUAMS-8173)	Spain_Hellenistic_oLocal	1240K	Girona, Empuries, necropolis Centre de Visitants	Spain	42.1333	3.1083	M	H7a1	..	417996
I8209	10-SU-28-D1-E-99	NE_Spain_IA_Late	OlaldeScience2019	752-417 calBCE (2455±20 BP, PSUAMS-8221)	Spain_Greek_oLocal	1240K	Girona, Empuries, necropolis Centre de Visitants	Spain	42.1333	3.1083	M	U1a1a	..	850580
I8210	10-SU-28-D1-E-91	NE_Spain_IA_Late	OlaldeScience2019	500-350 BCE	Spain_Greek_oLocal	1240K	Girona, Empuries, necropolis Centre de Visitants	Spain	42.1333	3.1083	M	U5b3	..	62594
I8211	10-SU-28-D1-E-96	NE_Spain_IA_Late	OlaldeScience2019	500-450 BCE	Spain_Greek_oLocal	1240K	Girona, Empuries, necropolis Centre de Visitants	Spain	42.1333	3.1083	M	HV0+195	..	29245
I8212	10-SU-28-D1-E-46	NE_Spain_IA_Late	OlaldeScience2019	500-350 BCE	Spain_Greek_oLocal	1240K	Girona, Empuries, necropolis Centre de Visitants	Spain	42.1333	3.1083	M	H27+16093	..	34657
I8214	10-SU-28-D1-E-82	NE_Spain_IA_Late	OlaldeScience2019	500-350 BCE	Spain_Greek_oLocal	1240K	Girona, Empuries, necropolis Centre de Visitants	Spain	42.1333	3.1083	F	H3+152	n/a (female)	530002
I8340	10-SU-28-D1-E-63	NE_Spain_IA_Late	OlaldeScience2019	500-350 BCE	Spain_Greek_oLocal	1240K	Girona, Empuries, necropolis Centre de Visitants	Spain	42.1333	3.1083	F	K1a+195	n/a (female)	25697
I8341	10-SU-28-D1-E-62	NE_Spain_IA_Late	OlaldeScience2019	500-350 BCE	Spain_Greek_oLocal	1240K	Girona, Empuries, necropolis Centre de Visitants	Spain	42.1333	3.1083	M	H1	..	47732
I8344	10-SU-28-D1-E-74	NE_Spain_IA_Late	OlaldeScience2019	500-400 BCE	Spain_Greek_oLocal	1240K	Girona, Empuries, necropolis Centre de Visitants	Spain	42.1333	3.1083	M	H3	..	38052
I1982	Ondarre	N_Spain_EMBA	OlaldeScience2019	1735-1532 calBCE (3340±30 BP, Beta-350136)	Spain_EBA	1240K	Ondarre	Spain	42.9933	-2.11339	F	X2	n/a (female)	15751
I23569	FRA01 (Adult)	N_Spain_EMBA	PattersonNature2021	2199-1978 calBCE (3697±30 BP, OxA-31057)	Spain_EBA	1240K	Cantabria, La Fragua cave	Spain	43.44	-3.42	M	X2b4a	..	104695
I6470	RISE912 (CGG_2_017835, Virgazal 2)	N_Spain_EMBA	OlaldeScience2019	1746-1540 calBCE (3375±35 BP, Poz-49177)	Spain_EBA	1240K	Castilla y León, Ciempozuelos, Burgos, Tablada de Rudrón, Virgazal	Spain	42.7251	-3.84239	M	J1c1	R1b1a1b1a1a2a (R-DF27)	675036
VAD001	E45	N_Spain_EMBA	OlaldeScience2019	1872-1547 calBCE (3400±35 BP, Ua-36345)	Spain_EBA	1240K	La Rioja, Hervías, Valdescusa	Spain	42.44	-2.8867	M	U5b1	..	560204
VAD002	E47	N_Spain_EMBA	OlaldeScience2019	1900-1500 BCE	Spain_EBA	1240K	La Rioja, Hervías, Valdescusa	Spain	42.44	-2.8867	M	J2b1a2	..	94921
VAD003	E69	N_Spain_EMBA	OlaldeScience2019	1900-1500 BCE	Spain_EBA	1240K	La Rioja, Hervías, Valdescusa	Spain	42.44	-2.8867	F	HV0	n/a (female)	33906
VAD004	E74	N_Spain_EMBA	OlaldeScience2019	1900-1500 BCE	Spain_EBA	1240K	La Rioja, Hervías, Valdescusa	Spain	42.44	-2.8867	M	J1c3	..	276491
VAD005	E77	N_Spain_EMBA	OlaldeScience2019	1740-1539 calBCE (3360±30 BP, Beta-479535)	Spain_EBA	1240K	La Rioja, Hervías, Valdescusa	Spain	42.44	-2.8867	M	J2b1a2	..	386287
I2471	ES.3/4 - 2	N_Spain_EMBA	OlaldeScience2019	1620-1462 calBCE (3280±30 BP, Beta-299311)	Spain_EBA	1240K	Basque Country, Araba/Álava, Laguardia, El Sotillo	Spain	42.57	-2.62	F	K1b1a	n/a (female)	197648
I1977	ES.2/4-4	N_Spain_EMBA	OlaldeScience2019	1613-1450 calBCE (3260±30 BP, Beta-299312)	Spain_EBA	1240K	Basque Country, Araba/Álava, Laguardia, El Sotillo	Spain	42.57	-2.62	F	U5b1+16189+@16192	n/a (female)	116624
I1840	ES.2/4-1	N_Spain_EMBA	OlaldeScience2019	1613-1450 calBCE (3260±30 BP, Beta-299302)	Spain_EBA	1240K	Basque Country, Araba/Álava, Laguardia, El Sotillo	Spain	42.57	-2.62	M	H3ap	R1b1a1b1a1a	649784
I2470_enhanced	ES.3/4 - 1	N_Spain_EMBA	PattersonNature2021 (higher coverage of previously published individual in OlaldeScience2019)	1412-1227 calBCE (3060±30 BP, Beta-299307)	Spain_MBA	1240K	Basque Country, Alava, El Sotillo	Spain	42.57	-2.62	M	J2a1a1	..	5125078
I2472	ES.3/4 - 4	N_Spain_EMBA	OlaldeScience2019	1533-1427 calBCE (3220±30 BP, Beta-299309)	Spain_MBA	1240K	Basque Country, Araba/Álava, Laguardia, El Sotillo	Spain	42.57	-2.62	M	K1a+195	..	143324
I20740	ES28 (Adult 9?)	N_Spain_FBA	PattersonNature2021	1300-1000 BCE	Spain_LBA	1240K	Asturias, El Espinoso cave	Spain	43.38	-4.57	M	H1j	..	215375
I2469_enhanced	ES.2/4 - 3	N_Spain_FBA	PattersonNature2021 (higher coverage of previously published individual in OlaldeScience2019)	971-813 calBCE (2740±30 BP, Beta-299308)	Spain_LBA	1240K	Basque Country, Araba/Álava, Laguardia, El Sotillo	Spain	42.57	-2.62	F	H3an	n/a (female)	214996
I3486	S-EVA 26078	SE_Spain_EBA	OlaldeScience2019	1750-1500 BCE	Spain_EBA	1240K	Valencian Community, Alacant/Alicante, Villena, Cabezo Redondo	Spain	38.6314	-0.8615	M	H1q	..	45298
I3487	S-EVA 26688	SE_Spain_EBA	OlaldeScience2019	1739-1546 calBCE (3365±20 BP, PSUAMS-2161)	Spain_EBA	1240K	Valencian Community, Alacant/Alicante, Villena, Cabezo Redondo	Spain	38.6314	-0.8615	M	H1e1a	..	86444
I3488	S-EVA 22926	SE_Spain_EBA	OlaldeScience2019	1750-1500 BCE	Spain_EBA	1240K	Valencian Community, Alacant/Alicante, Villena, Cabezo Redondo	Spain	38.6314	-0.8615	M	HV0+195	..	80811
I3494	CF-1, Craneo-1	SE_Spain_EBA	OlaldeScience2019	1928-1747 calBCE (3515±30 BP, CNA-1661.1.1)	Spain_EBA	1240K	Valencian Community, València/Valencia, La Font de la Figuera, Coveta del Frare	Spain	38.8494	-0.87138	M	J1c1b	..	685672
I3997	LLBE-30593	SE_Spain_EBA	OlaldeScience2019	1874-1544 calBCE (3400±40 BP, Beta-195318)	Spain_EBA	1240K	Valencia, Paterna, Lloma de Betxí	Spain	39.5268	-0.509749	M	K1a2b	..	958744
CBR004	CR03 Corte 2 UE03205/ Departamento 25	SE_Spain_EBA	VillalbaMoucoSciAdv2021	1538-1447 calBCE (3244±20 BP, MAMS-30750)	SE_CabezoRedondo_BA	1240K	Alicante, Villena, Cabezo Redondo	Spain	38.6433	-0.896	F	H4a1a	n/a (female)	726032
EFA006	FA-11-8250, Fora6	Spain_Aritgues_LBA	VillalbaMoucoSciAdv2021	1200-1000 BCE	Aritgues_LBA	1240K	Balearic Islands, Menorca, Ciutadella, Es Forat de ses Aritges	Spain	40.0049	3.862	M	K1a4a1	R1b1a1b1a1a2	180122
EFA008	FA-24-3307, Fora8	Spain_Aritgues_LBA	VillalbaMoucoSciAdv2021	1200-1000 BCE	Aritgues_LBA	1240K	Balearic Islands, Menorca, Ciutadella, Es Forat de ses Aritges	Spain	40.0049	3.862	M	H10b	R1b1a1b	49797
EFA009	FA-36B-5058, Fora9	Spain_Aritgues_LBA	VillalbaMoucoSciAdv2021	1200-1000 BCE	Aritgues_LBA	1240K	Balearic Islands, Menorca, Ciutadella, Es Forat de ses Aritges	Spain	40.0049	3.862	M	J2b1a	R1b1a1b	84218
EFA010	FA-32-3578, Fora10	Spain_Aritgues_LBA	VillalbaMoucoSciAdv2021	1200-1000 BCE	Aritgues_LBA	1240K	Balearic Islands, Menorca, Ciutadella, Es Forat de ses Aritges	Spain	40.0049	3.862	F	K1a	n/a (female)	270446
EFA011	FA-7-1961, Fora11	Spain_Aritgues_LBA	VillalbaMoucoSciAdv2021	1200-1000 BCE	Aritgues_LBA	1240K	Balearic Islands, Menorca, Ciutadella, Es Forat de ses Aritges	Spain	40.0049	3.862	F	U5b2a	n/a (female)	343822
ALM003	AY053	Southeastern_Iberia_BA	VillalbaMoucoSciAdv2021	2000-1750 BCE	Almoloya_Southeastern_Iberia_BA	1240K	Murcia, Pliego, La Almoloya	Spain	37.9528	-1.508	F	X2b+226	n/a (female)	569761
ALM029	AY104	Southeastern_Iberia_BA	VillalbaMoucoSciAdv2021	2000-1750 BCE	Almoloya_Southeastern_Iberia_BA	1240K	Murcia, Pliego, La Almoloya	Spain	37.9528	-1.508	F	H1bd	n/a (female)	378496
ALM032	AY005	Southeastern_Iberia_BA	VillalbaMoucoSciAdv2021	1750-1550 BCE	Almoloya_Southeastern_Iberia_BA	1240K	Murcia, Pliego, La Almoloya	Spain	37.9528	-1.508	M	T2b3+151	R1b1a1b1a1a2a1	448337
ALM036	AY032	Southeastern_Iberia_BA	VillalbaMoucoSciAdv2021	2000-1750 BCE	Almoloya_Southeastern_Iberia_BA	1240K	Murcia, Pliego, La Almoloya	Spain	37.9528	-1.508	M	U5b3	R1b1a1b1a1a2a1	621041
ALM039	AY038/2	Southeastern_Iberia_BA	VillalbaMoucoSciAdv2021	1739-1535 calBCE (3354±33 BP, MAMS-22231)	Almoloya_Southeastern_Iberia_BA	1240K	Murcia, Pliego, La Almoloya	Spain	37.9528	-1.508	M	J1c2	R1b1a1b1a1a2a1	638034
ALM051	AY037	Southeastern_Iberia_BA	VillalbaMoucoSciAdv2021	2000-1750 BCE	Almoloya_Southeastern_Iberia_BA	1240K	Murcia, Pliego, La Almoloya	Spain	37.9528	-1.508	F	V	n/a (female)	323749
ALM055	AY086	Southeastern_Iberia_BA	VillalbaMoucoSciAdv2021	2000-1750 BCE	Almoloya_Southeastern_Iberia_BA	1240K	Murcia, Pliego, La Almoloya	Spain	37.9528	-1.508	F	K1a4a1e	n/a (female)	178154
ALM057	AY025	Southeastern_Iberia_BA	VillalbaMoucoSciAdv2021	1874-1642 calBCE (3436±19 BP, MAMS-39802)	Almoloya_Southeastern_Iberia_BA	1240K	Murcia, Pliego, La Almoloya	Spain	37.9528	-1.508	M	H1	R1b1a1b1a1a	196285
ALM063	AY102	Southeastern_Iberia_BA	VillalbaMoucoSciAdv2021	1750-1550 BCE	Almoloya_Southeastern_Iberia_BA	1240K	Murcia, Pliego, La Almoloya	Spain	37.9528	-1.508	M	K1a+195	R1b1a1b1a1a2a1	329038
ALM064	AY050	Southeastern_Iberia_BA	VillalbaMoucoSciAdv2021	2000-1750 BCE	Almoloya_Southeastern_Iberia_BA	1240K	Murcia, Pliego, La Almoloya	Spain	37.9528	-1.508	M	H1cf	R1b1a1b1a1a2a1	387273
ALM067	AY073	Southeastern_Iberia_BA	VillalbaMoucoSciAdv2021	1750-1550 BCE	Almoloya_Argar_Early	1240K	Murcia, Pliego, La Almoloya	Spain	37.9528	-1.508	F	U5b1f1a	n/a (female)	337620
ALM068	AY008	Southeastern_Iberia_BA	VillalbaMoucoSciAdv2021	1750-1550 BCE	Almoloya_Southeastern_Iberia_BA	1240K	Murcia, Pliego, La Almoloya	Spain	37.9528	-1.508	F	K1a4b	n/a (female)	385248
ALM076	AY077	Southeastern_Iberia_BA	VillalbaMoucoSciAdv2021	2000-1750 BCE	Almoloya_Southeastern_Iberia_BA	1240K	Murcia, Pliego, La Almoloya	Spain	37.9528	-1.508	F	H1+16189	n/a (female)	376590
ALM078	AY023	Southeastern_Iberia_BA	VillalbaMoucoSciAdv2021	1750-1550 BCE	Almoloya_Southeastern_Iberia_BA	1240K	Murcia, Pliego, La Almoloya	Spain	37.9528	-1.508	M	K1a	R1b1a1b1a1a2	194489
ALM081	AY089	Southeastern_Iberia_BA	VillalbaMoucoSciAdv2021	2000-1750 BCE	Almoloya_Southeastern_Iberia_BA	1240K	Murcia, Pliego, La Almoloya	Spain	37.9528	-1.508	M	U5b3	R1b1a1b1a1a2a1	438669
ALM086	AY026/2	Southeastern_Iberia_BA	VillalbaMoucoSciAdv2021	1932-1767 calBCE (3524±21 BP, MAMS-47169)	Almoloya_Argar_Early	1240K	Murcia, Pliego, La Almoloya	Spain	37.9528	-1.508	F	U5b1f1	n/a (female)	344124
ALM087	AY054	Southeastern_Iberia_BA	VillalbaMoucoSciAdv2021	2000-1750 BCE	Almoloya_Southeastern_Iberia_BA	1240K	Murcia, Pliego, La Almoloya	Spain	37.9528	-1.508	F	X2	n/a (female)	146712
ALM038_merged	AY38/1	Southeastern_Iberia_BA	VillalbaMoucoSciAdv2021	1741-1541 calBCE (3366±32 BP, MAMS-22230)	Almoloya_Southeastern_Iberia_BA	1240K	Murcia, La Almoloya, El Argar	Spain	37.9528	-1.508	F	H1	n/a (female)	371508
BAS002	BA06/1	Southeastern_Iberia_BA	VillalbaMoucoSciAdv2021	1620-1506 calBCE (3298±27 BP, KIA-50633)	Bastida_Argar	1240K	Murcia, Totana, La Bastida	Spain	37.7626	-1.562	M	H1e1a	R1b1a1b1a1a2	622502
BAS018	BA23/2	Southeastern_Iberia_BA	VillalbaMoucoSciAdv2021	1865-1644 calBCE (3423±10 BP, KIA-40015)	Bastida_Argar	1240K	Murcia, Totana, La Bastida	Spain	37.7626	-1.562	M	U5b1	R1b1a1b1a1a2	248318
BAS026	BA06/2	Southeastern_Iberia_BA	VillalbaMoucoSciAdv2021	2000-1750 BCE	Bastida_Argar	1240K	Murcia, Totana, La Bastida	Spain	37.7626	-1.562	M	H3	R1b1a1b1a1a2	129107
LHO002	Individuo 2	Southeastern_Iberia_BA	VillalbaMoucoSciAdv2021	1620-1462 calBCE (3280±30 BP, Beta-397977)	Spain_LaHorna_BA_1d.LHO001	1240K	Alicante, Aspe, La Horna	Spain	38.344	-0.77	M	K1a+195	R1b1a1b1a1a2a1	739318
LHO003	Individuo 3	Southeastern_Iberia_BA	VillalbaMoucoSciAdv2021	1669-1504 calBCE (3310±30 BP, Beta-397977)	Spain_SE_Iberia_BA_Valencian	1240K	Alicante, Aspe, La Horna	Spain	38.344	-0.77	F	U5b1b1g	n/a (female)	683996
PLZ001	Individiuo 1. Cueva orinetal	Southeastern_Iberia_BA	VillalbaMoucoSciAdv2021	3300-2300 BCE	Spain_SE_Iberia_BA_Valencian	1240K	Alicante, Villena, Peñón de la Zorra	Spain	38.6446	-0.87	F	K1a+195	n/a (female)	748078
PUC001	Cráneo 2	Southeastern_Iberia_BA	VillalbaMoucoSciAdv2021	1879-1693 calBCE (3461±19 BP, MAMS-24730)	Spain_SE_Iberia_BA_Valencian	1240K	Alicante, Villena, Puntal de los Carniceros	Spain	38.6274	-0.864597	F	H3	n/a (female)	736947
PUC002	Cráneo 3	Southeastern_Iberia_BA	VillalbaMoucoSciAdv2021	1741-1566 calBCE (3371±19 BP, MAMS-24725)	Spain_SE_Iberia_BA_Valencian	1240K	Alicante, Villena, Puntal de los Carniceros	Spain	38.6274	-0.864597	M	I1a1	R1b1a1b1a1a2a1	748468
PUC003	Cráneo 4	Southeastern_Iberia_BA	VillalbaMoucoSciAdv2021	1882-1746 calBCE (3486±20 BP, MAMS-24728)	Spain_SE_Iberia_BA_Valencian	1240K	Alicante, Villena, Puntal de los Carniceros	Spain	38.6274	-0.864597	F	U5b2a+@16192	n/a (female)	700186
PUC004	Cráneo 5	Southeastern_Iberia_BA	VillalbaMoucoSciAdv2021	1748-1625 calBCE (3407±19 BP, MAMS-24729)	Spain_SE_Iberia_BA_Valencian	1240K	Alicante, Villena, Puntal de los Carniceros	Spain	38.6274	-0.864597	F	V	n/a (female)	709144
I3486	S-EVA 26078	Southeastern_Iberia_BA	OlaldeScience2019	1750-1500 BCE	Spain_EBA	1240K	Valencian Community, Alacant/Alicante, Villena, Cabezo Redondo	Spain	38.6314	-0.8615	M	H1q	..	45185
I3487	S-EVA 26688	Southeastern_Iberia_BA	OlaldeScience2019	1739-1546 calBCE (3365±20 BP, PSUAMS-2161)	Spain_EBA	1240K	Valencian Community, Alacant/Alicante, Villena, Cabezo Redondo	Spain	38.6314	-0.8615	M	H1e1a	..	86444
I3488	S-EVA 22926	Southeastern_Iberia_BA	OlaldeScience2019	1750-1500 BCE	Spain_EBA	1240K	Valencian Community, Alacant/Alicante, Villena, Cabezo Redondo	Spain	38.6314	-0.8615	M	HV0+195	..	80811
I0257	10362A	Spain_C	OlaldeNature2018	2573-2348 calBCE (3965±29 BP, MAMS-25937)	Spain_C	1240K	Barcelona, Cerdanyola, Paris Street	Spain	41.4919	2.13889	M	H1ax	..	106481
I0258	10367A	Spain_C	OlaldeNature2018	2850-2250 BCE	Spain_C	1240K	Barcelona, Cerdanyola, Paris Street	Spain	41.4919	2.13889	F	H1q	n/a (female)	62806
I0260	10370A	Spain_C	OlaldeNature2018	2850-2250 BCE	Spain_C	1240K	Barcelona, Cerdanyola, Paris Street	Spain	41.4919	2.13889	F	K1a2a	n/a (female)	51781
I0261	10378A	Spain_C	OlaldeNature2018	2850-2250 BCE	Spain_C	1240K	Barcelona, Cerdanyola, Paris Street	Spain	41.4919	2.13889	M	U5b1i	R1b1a (xR1b1a1a2a)	51529
I0262	10381A	Spain_C	OlaldeNature2018	2850-2250 BCE	Spain_C	1240K	Barcelona, Cerdanyola, Paris Street	Spain	41.4919	2.13889	F	U5b3	n/a (female)	92102
I0263	10385A	Spain_C	OlaldeNature2018	2850-2250 BCE	Spain_C	1240K	Barcelona, Cerdanyola, Paris Street	Spain	41.4919	2.13889	F	X2b+226	n/a (female)	31540
I0455	Cmol123	Spain_C	OlaldeNature2018	2905-2636 calBCE (4210±40 BP, Beta-261529)	Spain_C	1240K	Murcia, Caravaca, Camino del Molino	Spain	38.1	-1.85	M	H1	..	46253
I0456	Cmol140	Spain_C	OlaldeNature2018	3000-2100 BCE	Spain_C	1240K	Murcia, Caravaca, Camino del Molino	Spain	38.1	-1.85	F	U5b2a1a	n/a (female)	28117
I0457	Cmol165b	Spain_C	OlaldeNature2018	3000-2100 BCE	Spain_C	1240K	Murcia, Caravaca, Camino del Molino	Spain	38.1	-1.85	M	J1c1	..	19586
I0459	Roy2	Spain_C	OlaldeNature2018	2600-2200 BCE	Spain_C	1240K	Burgos, Arroyal I	Spain	42.4	-3.75	F	U5b2b	n/a (female)	527556
I0460	Roy3	Spain_C	OlaldeNature2018	2460-2206 calBCE (3860±30 BP, UGA-15905)	Spain_C	1240K	Burgos, Arroyal I	Spain	42.4	-3.75	M	H45	..	339825
I0823	10360A	Spain_C	OlaldeNature2018	2850-2250 BCE	Spain_C	1240K	Barcelona, Cerdanyola, Paris Street	Spain	41.4919	2.13889	F	H1	n/a (female)	60407
I0825	10394A	Spain_C	OlaldeNature2018	2471-2296 calBCE (3915±29 BP, MAMS-25939)	Spain_C	1240K	Barcelona, Cerdanyola, Paris Street	Spain	41.4919	2.13889	M	K1a4a1	..	41417
I0826	10400A	Spain_C	OlaldeNature2018	2835-2473 calBCE (4051±28 BP, MAMS-25940)	Spain_C	1240K	Barcelona, Cerdanyola, Paris Street	Spain	41.4919	2.13889	M	H1t	..	111431
I1271	MIR1 (Individual 4; ATA'10 MIR202 T35 n°17)	Spain_C	MathiesonNature2015	2900-2300 BCE	Iberia_Chalcolithic	1240K	Burgos, Atapuerca, El Mirador Cave	Spain	42.3333	-3.5	F	K1a+195	n/a (female)	231261
I1272	MIR2 (Individual 18; ATA'09 MIR201 REM n°517)	Spain_C	MathiesonNature2015	2857-2492 calBCE (4080±30 BP, Beta-416456)	Iberia_Chalcolithic	1240K	Burgos, Atapuerca, El Mirador Cave	Spain	42.3333	-3.5	F	K1b1a	n/a (female)	578602
I1276	MIR13 (Individual 3; ATA'12 MIR203-R37-26)	Spain_C	MathiesonNature2015	2900-2300 BCE	Iberia_Chalcolithic	1240K	Burgos, Atapuerca, El Mirador Cave	Spain	42.3333	-3.5	F	H3c3	n/a (female)	113402
I1277	MIR14 (Individual 8; ATA'12 MIR203-R37-26)	Spain_C	MathiesonNature2015	2570-2342 calBCE (3950±30 BP, Beta-416457)	Iberia_Chalcolithic	1240K	Burgos, Atapuerca, El Mirador Cave	Spain	42.3333	-3.5	M	H3	I2a2a	543822
I1280	MIR17 (Individual 13; ATA'12 MIR201-Q36-43)	Spain_C	MathiesonNature2015	2900-2300 BCE	Iberia_Chalcolithic	1240K	Burgos, Atapuerca, El Mirador Cave	Spain	42.3333	-3.5	F	J1c1	n/a (female)	202004
I1281	MIR18 (Individual 13; ATA'12 MIR201-Q36-43)	Spain_C	MathiesonNature2015	2867-2573 calBCE (4110±30 BP, Beta-416458)	Iberia_Chalcolithic	1240K	Burgos, Atapuerca, El Mirador Cave	Spain	42.3333	-3.5	F	H1t	n/a (female)	623462
I1282	MIR19 (Individual 14; ATA'10 MIR202-T35-11)	Spain_C	MathiesonNature2015	2900-2300 BCE	Iberia_Chalcolithic	1240K	Burgos, Atapuerca, El Mirador Cave	Spain	42.3333	-3.5	M	H3	..	67208
I1284	MIR21 (Individual 16; ATA'10 MIR201-REM-607)	Spain_C	MathiesonNature2015	2900-2300 BCE	Iberia_Chalcolithic	1240K	Burgos, Atapuerca, El Mirador Cave	Spain	42.3333	-3.5	M	H3	..	121323
I1300	MIR22 (Individual 17; ATA'09 MIR201-REM-2)	Spain_C	MathiesonNature2015	2900-2300 BCE	Iberia_Chalcolithic	1240K	Burgos, Atapuerca, El Mirador Cave	Spain	42.3333	-3.5	F	K1a2a	n/a (female)	778669
I1303	MIR25 (Individual 21; ATA'13 MIR202-Q38-30)	Spain_C	MathiesonNature2015	2900-2300 BCE	Iberia_Chalcolithic	1240K	Burgos, Atapuerca, El Mirador Cave	Spain	42.3333	-3.5	M	U3a1	I2a1a1	449695
I1314	MIR26 (Individual 5: ATA'12; MI203-R37-61)	Spain_C	MathiesonNature2015	2900-2300 BCE	Iberia_Chalcolithic	1240K	Burgos, Atapuerca, El Mirador Cave	Spain	42.3333	-3.5	M	J2a1a1	G2a	216227
I1553	10388A	Spain_C	OlaldeNature2018	2850-2250 BCE	Spain_C	1240K	Barcelona, Cerdanyola, Paris Street	Spain	41.4919	2.13889	F	H+152	n/a (female)	37187
I1838	LY.II.A.10.15069	Spain_C	LipsonNature2017	3356-2936 calBCE (4470±50 BP, Poz-83429)	Spain_C	1240K	Basque Country, Alava, Las Yurdinas II	Spain	42.63	-2.7	F	J1c3	n/a (female)	828219
I1842	LY.II.A.10.15064	Spain_C	OlaldeScience2019	3000-2800 BCE	Spain_C	1240K	Basque Country, Araba/Álava, Peñacerrada-Urizaharra, Las Yurdinas II	Spain	42.63	-2.7	M	H1e1a	..	450801
I1843	LHUE11J.5	Spain_C	LipsonNature2017	3015-2901 calBCE (4340±22 BP) [R_combine: (4390±30 BP, Beta-301225); (4290±30 BP, Beta-301226)]	Spain_C	1240K	Basque Country, Alava, Alto de la Huesera	Spain	42.57	-2.57	F	U5b1+16189+@16192	n/a (female)	642175
I1845	LHUE-Pet1: LHUE-2010, CUADRO KII, Sector 7, L-IV.	Spain_C	OlaldeScience2019	3100-2650 BCE	Spain_C	1240K	Basque Country, Araba/Álava, Laguardia, Alto de la Huesera	Spain	42.57	-2.57	M	K1a2c	..	404139
I1846	LHUE-Pet3: LHUE-2010, CUADRO K12, Lecho 5, x=63, y=95,z=255.	Spain_C	OlaldeScience2019	3100-2650 BCE	Spain_C	1240K	Basque Country, Araba/Álava, Laguardia, Alto de la Huesera	Spain	42.57	-2.57	F	T2b3+151	n/a (female)	649445
I1975	5.-K18	Spain_C	LipsonNature2017	3092-2893 calBCE (4350±40 BP, Beta-288937)	Spain_C	1240K	Basque Country, Alava, La Chabola de la Hechicera	Spain	42.57	-2.55	M	J1c	..	103607
I1976	ES.1/4	Spain_C	OlaldeScience2019 (supplement of LipsonNature2017)	2571-2347 calBCE (3960±30 BP, Beta-299306)	Spain_C	1240K	Basque Country, Araba/Álava, Laguardia, El Sotillo	Spain	42.57	-2.62	M	H3	I2a1b1	136396
I1978	LHUE-Pet2: LHUE-2010, CUADRO K10, Sector 5, x=14, y=70,z=251/258	Spain_C	OlaldeScience2019	3100-2650 BCE	Spain_C	1240K	Basque Country, Araba/Álava, Laguardia, Alto de la Huesera	Spain	42.57	-2.57	F	K1a4a1	n/a (female)	846361
I1981	LHUE2010.10	Spain_C	LipsonNature2017	3013-2889 calBCE (4320±30 BP, Beta-301223)	Spain_C	1240K	Basque Country, Alava, Alto de la Huesera	Spain	42.57	-2.57	F	J1c1	n/a (female)	117233
I2467	Inventario0/4	Spain_C	LipsonNature2017	2474-2209 calBCE (3900±40 BP, Beta-299300)	Spain_C	1240K	Basque Country, Alava, El Sotillo	Spain	42.57	-2.62	M	X2	..	124051
I2473	ES-6G-110	Spain_C	OlaldeScience2019 (supplement of LipsonNature2017)	2916-2704 calBCE (4250±30 BP, Beta-299305)	Spain_C	1240K	Basque Country, Araba/Álava, Laguardia, El Sotillo	Spain	42.57	-2.62	M	H3	..	151449
I3269	LY.II.A.10.15066	Spain_C	LipsonNature2017	3000-2800 BCE	Spain_C	1240K	Basque Country, Alava, Las Yurdinas II	Spain	42.63	-2.7	M	U5b2b3a	I2a2a	656705
I3270	LY.II.A.10.15067	Spain_C	LipsonNature2017	3000-2800 BCE	Spain_C	1240K	Basque Country, Alava, Las Yurdinas II	Spain	42.63	-2.7	F	J2a1a1	n/a (female)	276664
I3271	LY.II.A.10.15068	Spain_C	LipsonNature2017	3000-2800 BCE	Spain_C	1240K	Basque Country, Alava, Las Yurdinas II	Spain	42.63	-2.7	F	K1a4a1	n/a (female)	320117
I3272	1.-K11	Spain_C	LipsonNature2017	3307-2899 calBCE (4380±40 BP, Beta-288933)	Spain_C	1240K	Basque Country, Alava, La Chabola de la Hechicera	Spain	42.57	-2.55	M	X2b+226	..	177507
I3277	LHUE2014.11J	Spain_C	OlaldeScience2019 (supplement of LipsonNature2017)	3150-2850 BCE	Spain_C	1240K	Basque Country, Alava, Alto de la Huesera	Spain	42.57	-2.57	F	U5b2b	n/a (female)	114924
I4245	RISE695, Yese 1A, Area 36 UE03 E03-III or VII, Ind 1 (CGG_2_015896) | Yese 1A, Area 36 UE03 E03-III or VII, Ind 1	Spain_C	OlaldeNature2018	2461-2240 calBCE (3875±20 BP, PSUAMS-2320)	Spain_C	1240K	Madrid, San Fernando de Henares, Camino de las Yeseras	Spain	42.57	-3.535	F	L1b1a	n/a (female)	29579
I4247	RISE698 (CGG_2_015899, Fondo 5 UE05)	Spain_C	OlaldeNature2018	2462-2209 calBCE (3870±30 BP, PSUAMS-2120)	Spain_C	1240K	Madrid, San Fernando de Henares, Camino de las Yeseras	Spain	40.426	-3.535	F	T2b3	n/a (female)	188046
I4565	GC.I-1-c.n10	Spain_C	OlaldeScience2019	3022-2907 calBCE (4355±20 BP, PSUAMS-2866)	Spain_C	1240K	Tarragona, Galls Carboners	Spain	40.426	1.0638	M	H5	..	667931
I5838	MIR202-037-n105	Spain_C	LipsonNature2017	2900-2300 BCE	Spain_C	1240K	Burgos, Atapuerca, El Mirador Cave	Spain	41.2916	-3.5	M	K1a+195	I2a2a	697270
I6475	RISE704 (RISE704, sample #14, CGG_2_015905, STTL 4467)	Spain_C	OlaldeNature2018	2500-2000 BCE	Spain_C	1240K	La Magdalena	Spain	42.3333	-3.37389	F	U5b3	n/a (female)	51953
I6543	Yese 13A, Area 10 UE05 E7 Ind 4	Spain_C	OlaldeNature2018	2600-1700 BCE	Spain_C	1240K	Madrid, San Fernando de Henares, Camino de las Yeseras	Spain	40.4903	-3.501	M	H1	..	103592
I6584	Hume 21A, 1964	Spain_C	OlaldeNature2018	2500-2000 BCE	Spain_C	1240K	Madrid, Humanejos	Spain	40.439	-3.76	F	H4a1a+195	n/a (female)	164553
I6587	Hume 15B, 20141/201431?	Spain_C	OlaldeNature2018	2500-2000 BCE	Spain_C	1240K	Madrid, Humanejos	Spain	40.22	-3.76	M	K1a1b1	..	134684
I6604	Yese 2A, Area 10 UE03 E01 Ind 2	Spain_C	OlaldeNature2018	2130-1896 calBCE (3630±30 BP, Ua-35012)	Spain_C	1240K	Madrid, San Fernando de Henares, Camino de las Yeseras	Spain	40.22	-3.501	M	U5b1c	..	196471
I6609	Yese 6A, Area 85 E02 Ind 2	Spain_C	OlaldeNature2018	2600-1700 BCE	Spain_C	1240K	Madrid, San Fernando de Henares, Camino de las Yeseras	Spain	40.439	-3.501	F	U5b1e	n/a (female)	263984
I6612	Yese 9A, Area 85 E02 Ind5	Spain_C	OlaldeNature2018	2600-1700 BCE	Spain_C	1240K	Madrid, San Fernando de Henares, Camino de las Yeseras	Spain	40.439	-3.501	F	J1c3	n/a (female)	47758
I6617	Hume 19A, 14612 Ind 1	Spain_C	OlaldeNature2018	2900-2300 BCE	Spain_C	1240K	Madrid, Humanejos	Spain	40.439	-3.76	M	H1	..	368872
I6622	RISE694 (RISE694, sample #4, CGG_2_015895, A35/36 El 03-X)	Spain_C	OlaldeScience2019	2600-1700 BCE	Spain_C	1240K	Madrid, San Fernando de Henares, Camino de las Yeseras	Spain	40.22	-3.501	M	U5b1i	..	51832
I6628	Hume 2A, 146187	Spain_C	OlaldeNature2018	2900-2300 BCE	Spain_C	1240K	Madrid, Humanejos	Spain	40.439	-3.76	F	H1	n/a (female)	112725
I6629	Hume 3A, 146154	Spain_C	OlaldeNature2018	2900-2300 BCE	Spain_C	1240K	Madrid, Humanejos	Spain	40.22	-3.76	M	T2b	..	34278
I6630	Hume 4A, 146143	Spain_C	OlaldeNature2018	2900-2300 BCE	Spain_C	1240K	Madrid, Humanejos	Spain	40.22	-3.76	F	J2a1a1	n/a (female)	47683
I7587	SIMA10.181, Cuadricula Sima Superf., Registration No. 10.181, Nivel 570-566	Spain_C	OlaldeScience2019	2900-2500 BCE	Spain_C	1240K	Andalusia, Córdoba, Lucena, Sima del Ángel	Spain	40.22	-4.24	M	T2b3	..	52067
I8048	La Navilla 13	Spain_C	OlaldeScience2019	2200-2000 BCE	Spain_C	1240K	Granada, Arenas del Rey	Spain	37.24	-3.8947	M	U5b1	..	82523
I8131	A56-2017-UE5114 Diente 3 | A56-2017-UE5114 Diente 2	Spain_C	OlaldeScience2019	2576-2356 calBCE (3980±30 BP, Beta-504712)	Spain_C	1240K	Valencian Community, València/Valencia, La Vital, Gandia	Spain	37.005	-0.1604	F	J2b1	n/a (female)	107554
I8141	La Navilla-Arenas del Rey 7	Spain_C	OlaldeScience2019	2200-2000 BCE	Spain_C	1240K	Granada, Arenas del Rey	Spain	38.9777	-3.8947	F	K1a1b1	n/a (female)	15423
I8148	11801	Spain_C	OlaldeScience2019	2900-2500 BCE	Spain_C	1240K	Andalusia, Córdoba, Lucena, Sima del Ángel	Spain	37.005	-4.24	M	T2b3+151	..	21744
I8149	11813	Spain_C	OlaldeScience2019	2900-2500 BCE	Spain_C	1240K	Andalusia, Córdoba, Lucena, Sima del Ángel	Spain	37.24	-4.24	F	T	n/a (female)	76229
I8150	11849	Spain_C	OlaldeScience2019	2900-2500 BCE	Spain_C	1240K	Andalusia, Córdoba, Lucena, Sima del Ángel	Spain	37.24	-4.24	F	J1c3	n/a (female)	24636
I8153	11802	Spain_C	OlaldeScience2019	2900-2500 BCE	Spain_C	1240K	Andalusia, Córdoba, Lucena, Sima del Ángel	Spain	37.24	-4.24	M	J2b1a1	..	22537
I8154	11831	Spain_C	OlaldeScience2019	2900-2500 BCE	Spain_C	1240K	Andalusia, Córdoba, Lucena, Sima del Ángel	Spain	37.24	-4.24	F	U5b1	n/a (female)	89780
I8156	11807	Spain_C	OlaldeScience2019	2900-2500 BCE	Spain_C	1240K	Andalusia, Córdoba, Lucena, Sima del Ángel	Spain	37.24	-4.24	M	K1a4a1	..	30434
I8158	11803	Spain_C	OlaldeScience2019	2900-2500 BCE	Spain_C	1240K	Andalusia, Córdoba, Lucena, Sima del Ángel	Spain	37.24	-4.24	M	H1ah	..	44202
I8197	11834	Spain_C	OlaldeScience2019	2900-2500 BCE	Spain_C	1240K	Andalusia, Córdoba, Lucena, Sima del Ángel	Spain	37.24	-4.24	F	H4a1	n/a (female)	842864
I8198	11838	Spain_C	OlaldeScience2019	2900-2500 BCE	Spain_C	1240K	Andalusia, Córdoba, Lucena, Sima del Ángel	Spain	37.24	-4.24	F	J2b1a	n/a (female)	672689
I8199	11853	Spain_C	OlaldeScience2019	2900-2500 BCE	Spain_C	1240K	Andalusia, Córdoba, Lucena, Sima del Ángel	Spain	37.24	-4.24	M	U5b1+16189+@16192	..	826354
I8364	11836	Spain_C	OlaldeScience2019	2706-2569 BCE	Spain_C	1240K	Andalusia, Córdoba, Lucena, Sima del Ángel	Spain	37.24	-4.24	M	J2b1a2a	..	791006
I8365	11837	Spain_C	OlaldeScience2019	2706-2569 BCE	Spain_C	1240K	Andalusia, Córdoba, Lucena, Sima del Ángel	Spain	37.24	-4.24	M	H	..	867433
I8566	C.560	Spain_C	OlaldeScience2019	3800-2500 BCE	Spain_C	1240K	Valencian Community, València/Valencia, La Font de la Figuera, Cova de Sant Gomengo	Spain	37.24	-0.8642	F	J2b1a	n/a (female)	254517
I8569	Q1-N-1	Spain_C	OlaldeScience2019	2872-2626 calBCE (4141±21 BP, MAMS-18651)	Spain_C	1240K	Valencian Community, Castelló/Castellón, Alcalá de Xivert, Cova dels Diablets	Spain	38.8245	0.2797	M	H1ah	..	596619
I0581_d	MIR5, MIR6 | MIR-6	Spain_C	MathiesonNature2015	2900-2675 calBCE (4210±30 BP, Beta-416455)	Spain_C	1240K	Burgos, Atapuerca, El Mirador Cave	Spain	40.3028	-3.5	M	X2b	..	302969
I3276	LHUE2010.11, AH11J-2095 | AH11J-2095	Spain_C	LipsonNature2017	3096-2913 calBCE (4390±30 BP, Beta-301225)	Spain_C	1240K	Basque Country, Alava, Alto de la Huesera	Spain	42.3333	-2.57	M	V	G2a2a	711562
I6542	Yese 12A, Area 31 UE09 Element1-I | CY58 (a31el01-i)	Spain_C	OlaldeNature2018	2600-1700 BCE	Spain_C	1240K	Madrid, San Fernando de Henares, Camino de las Yeseras	Spain	42.57	-3.501	M	U5b1i	..	159293
I6596	Hume 8A, 146176	Spain_C	OlaldeNature2018	2900-2300 BCE	Spain_C	1240K	Madrid, Humanejos	Spain	40.439	-3.76	M	H3	..	37381
I6608	Yese 5A, Area 36 E02 Ind 2 | CY48 (a10.el01. individual 1)	Spain_C	OlaldeNature2018	2025-1752 calBCE (3555±40 BP, Ua-35022)	Spain_C	1240K	Madrid, San Fernando de Henares, Camino de las Yeseras	Spain	40.22	-3.501	M	J1c1	..	112482
I8140_d	Cerro de la Encina-Monachil 13	Spain_C	OlaldeScience2019	2121-1777 calBCE (3590±40 BP, Beta-230003)	Spain_C	1240K	Granada, Monachil	Spain	40.439	-3.5483	F	n/a (<2x)	n/a (female)	53229
EHU001	UE 750	Spain_C_oSteppe	OlaldeScience2019	2287-2041 calBCE (3760±30 BP, Beta-492280)	Spain_C_oSteppe	1240K	Castilla y León, Burgos, Monasterio de Rodilla, El Hundido	Spain	37.1366	-3.48475	M	U5a1b1	..	535632
EHU002	UE450	Spain_C_oSteppe	OlaldeScience2019	2564-2299 calBCE (3933±32 BP, CSIC-1896)	Spain_C_oSteppe	1240K	Castilla y León, Burgos, Monasterio de Rodilla, El Hundido	Spain	42.4192	-3.48475	M	K1a4a1	..	662713
I0461	Roy4	Spain_C_oSteppe	OlaldeNature2018	2453-2201 calBCE (3837±25 BP, MAMS-14857)	Spain_C_oSteppe	1240K	Burgos, Arroyal I	Spain	42.4192	-3.75	F	K1a1b1	n/a (female)	720102
I0462	Roy5	Spain_C_oSteppe	OlaldeNature2018	2569-2344 calBCE (3950±26 BP, MAMS-25936)	Spain_C_oSteppe	1240K	Burgos, Arroyal I	Spain	42.4	-3.75	F	K1a+195	n/a (female)	32888
I3238	TDPAD-04	Spain_C_oSteppe	OlaldeScience2019	2500-2200 BCE	Spain_C_oSteppe	1240K	Asturias, Soto de las Regueras, Cueva de la Paloma	Spain	42.4	-5.98496	M	H3+152	..	208660
I3239	TDPAD-02	Spain_C_oSteppe	OlaldeScience2019	2500-2200 BCE	Spain_C_oSteppe	1240K	Asturias, Soto de las Regueras, Cueva de la Paloma	Spain	43.4102	-5.98496	F	U5b1d2	n/a (female)	56146
I3243	TDPAD-03	Spain_C_oSteppe	OlaldeScience2019	2500-2200 BCE	Spain_C_oSteppe	1240K	Asturias, Soto de las Regueras, Cueva de la Paloma	Spain	43.4102	-5.98496	M	U5a1a2b	..	38249
I5665	RISE911 (CGG_2_017834, Virgazal 1)	Spain_C_oSteppe	OlaldeNature2018	2283-1983 calBCE (3730±40 BP, Poz-49174)	Spain_C_oSteppe	1240K	Ciempozuelos, Burgos, Virgazal	Spain	43.4102	-3.84454	M	K1a24a	..	477420
I6472	RISE701, RISE702 (RISE701, sample #11, CGG_2_015902, STTL 5010) | RISE702 (RISE702, sample #12, CGG_2_015903, STTL 5010)	Spain_C_oSteppe	OlaldeNature2018	2500-2000 BCE	Spain_C_oSteppe	1240K	La Magdalena	Spain	42.725	-3.37389	M	HV0b	..	185956
I6539	Hume 5A, 4552	Spain_C_oSteppe	OlaldeNature2018	2500-2000 BCE	Spain_C_oSteppe	1240K	Madrid, Humanejos	Spain	40.4903	-3.76	M	T2b3+151	..	395894
I6588	Hume 10A, 4552	Spain_C_oSteppe	OlaldeNature2018	2500-2000 BCE	Spain_C_oSteppe	1240K	Madrid, Humanejos	Spain	40.22	-3.76	M	U5b2b3	..	108728
I6623	RISE696 (RISE696, sample #6, CGG_2_015897, A35 ext. El. 03-VII. Ue 03)	Spain_C_oSteppe	OlaldeNature2018	2600-1700 BCE	Spain_C_oSteppe	1240K	Madrid, San Fernando de Henares, Camino de las Yeseras	Spain	40.22	-3.501	F	U5b1f1a	n/a (female)	618311
I6471	RISE700 (RISE700, sample #10, CGG_2_015901, STTL 4313)	Spain_C_oSteppe	OlaldeNature2018	2500-2000 BCE	Spain_C_oSteppe	1240K	La Magdalena	Spain	40.439	-3.37389	M	U5b1c1	..	36038
I0585	LaBrana1	Spain_HG	MathiesonNature2015 (1240k of same same sample with shotgun in Olalde2014)	5982-5741 calBCE (6980±50 BP, Beta-226472)		1240K	Leon, La Brana-Arintero	Spain	40.4903	-5.3778	M	U5b2c1	..	954740
I3209	Q4[-125/-144] (Dona adulta) Mas Nou '02, Caixa 1 (1-19)	Spain_HG	OlaldeScience2019	5978-5773 calBCE (6980±25 BP, PSUAMS-4414)	Spain_HG	1240K	Valencian Community, Castelló/Castellón, Ares del Maestre, Cingle del Mas Nou	Spain	42.911	-0.1168	M	U5b1d1	..	23397
I10899_d	CE-05873; Carihuela Raiz	Spain_HG	OlaldeScience2019	40000-5000 BCE	Spain_HG	1240K	Andalusia, Piñar, Granada, Cueva de la Carigüela	Spain	40.4182	-3.43757	M	U5b1	..	32262
ELT002_merged	UE 69 C: 589 S:7 Nº Inv: 14227	Spain_MLN	VillalbaMoucoCurrentBiology2019	3941-3660 calBCE (5008±23 BP, MAMS-16160)	Spain_MLN	1240K	Cova de Els Trocs	Spain	37.4394	0.5	M	J1c1b	I2a1a1	814697
ELT006_merged	UE:1 C: 650 S:1 Nº Inv: 22404	Spain_MLN	VillalbaMoucoCurrentBiology2019	3949-3715 calBCE (5035±23 BP, MAMS-16165)	Spain_MLN	1240K	Cova de Els Trocs	Spain	42.5	0.5	M	U3a1	I2a1a1	702352
I0405	Mina3	Spain_MLN	MathiesonNature2015 (1240k of same same sample with 390k in HaakLazaridis2015)	3900-3600 BCE	Iberia_MN	1240K	La Mina	Spain	42.5	-2.32622	M	K1a1b1	..	317705
I0406	Mina4	Spain_MLN	MathiesonNature2015 (1240k of same same sample with 390k in HaakLazaridis2015)	3900-3600 BCE	Iberia_MN	1240K	La Mina	Spain	41.2522	-2.32622	M	H1	..	713148
I0407	Mina6	Spain_MLN	MathiesonNature2015 (1240k of same same sample with 390k in HaakLazaridis2015)	3900-3600 BCE	Iberia_MN	1240K	La Mina	Spain	41.2522	-2.32622	F	K1b1a1	n/a (female)	551898
I0408	Mina18	Spain_MLN	MathiesonNature2015 (1240k of same same sample with 390k in HaakLazaridis2015)	3895-3651 calBCE (4970±30 BP, Beta-316132)	Iberia_MN	1240K	La Mina	Spain	41.2522	-2.32622	F	U5b1+16189+@16192	n/a (female)	906735
I10277	GN.08.Data:27/4; Nivell:Rx.Q:F3.n3	Spain_MLN	OlaldeScience2019	3400-2500 BCE	Spain_MLN	1240K	Barcelona, Cova de la Guineu	Spain	41.2522	1.5733	M	X2c1	..	413148
I10278	GN.88.E3.32	Spain_MLN	OlaldeScience2019	3400-2500 BCE	Spain_MLN	1240K	Barcelona, Cova de la Guineu	Spain	41.4391	1.5733	M	U5b1	..	390436
I10280	GN.89.E2.379a	Spain_MLN	OlaldeScience2019	3400-2500 BCE	Spain_MLN	1240K	Barcelona, Cova de la Guineu	Spain	41.4391	1.5733	M	J1c1	..	304976
I10283	Guineu.08.RemenatF3-4	Spain_MLN	OlaldeScience2019	3400-2500 BCE	Spain_MLN	1240K	Barcelona, Cova de la Guineu	Spain	41.4391	1.5733	M	H	..	129795
I10284	Guineu.82.5.	Spain_MLN	OlaldeScience2019	3400-2500 BCE	Spain_MLN	1240K	Barcelona, Cova de la Guineu	Spain	41.4391	1.5733	M	U5b1	..	112339
I10285	Guineu.88.Rem.Cala123a	Spain_MLN	OlaldeScience2019	3400-2500 BCE	Spain_MLN	1240K	Barcelona, Cova de la Guineu	Spain	41.4391	1.5733	F	T2b	n/a (female)	292575
I10286	Guineu.89.Rem.Ext.3611a	Spain_MLN	OlaldeScience2019	3400-2500 BCE	Spain_MLN	1240K	Barcelona, Cova de la Guineu	Spain	41.4391	1.5733	M	U5b1	..	35544
I11248	Ar-J.6 (Jentillarri 6)	Spain_MLN	OlaldeScience2019	3500-2700 BCE	Spain_MLN	1240K	Basque Country	Spain	41.4391	-2.2154	M	J2a1a1a	..	811544
I11249	Ar-J10 (Jentillarri 10)	Spain_MLN	OlaldeScience2019	3500-2700 BCE	Spain_MLN	1240K	Basque Country	Spain	43.0866	-2.2154	M	U5b1	..	712713
I11300	Ar-J11 (Jentillarri11) (Jentillarri 11)	Spain_MLN	OlaldeScience2019	3500-2700 BCE	Spain_MLN	1240K	Basque Country	Spain	43.0866	-2.2154	F	J2a1a1a	n/a (female)	62853
I11301	Ar-J14 (Jentillarri 14)	Spain_MLN	OlaldeScience2019	3500-2700 BCE	Spain_MLN	1240K	Basque Country	Spain	43.0866	-2.2154	F	H1j8	n/a (female)	521207
I11303	Guineu.90.Rem.Ext.4002	Spain_MLN	OlaldeScience2019	3400-2500 BCE	Spain_MLN	1240K	Barcelona, Cova de la Guineu	Spain	43.0866	1.5733	F	H1j	n/a (female)	70052
I11305	Guineu.95.B7.424.	Spain_MLN	OlaldeScience2019	3400-2500 BCE	Spain_MLN	1240K	Barcelona, Cova de la Guineu	Spain	41.4391	1.5733	M	J1c1b	..	489084
I11306	Guineu.95.Rem.Ext.4000	Spain_MLN	OlaldeScience2019	3400-2500 BCE	Spain_MLN	1240K	Barcelona, Cova de la Guineu	Spain	41.4391	1.5733	F	J2b1a2	n/a (female)	426049
I3214	TDPAD-01	Spain_MLN	OlaldeScience2019	3400-3100 BCE	Spain_MLN	1240K	Asturias, Soto de las Regueras, Cueva de la Paloma	Spain	41.4391	-5.98496	M	V3	..	35677
I7547	CH-08-C12-UE1210-E2	Spain_MLN	OlaldeScience2019	4300-3700 BCE	Spain_MLN	1240K	Cádiz, San Fernando, Campo de Hockey	Spain	43.4102	-6.21	F	K1a+195	n/a (female)	65130
I7549	CH-08-C12-UE1214-E6	Spain_MLN	OlaldeScience2019	4300-3700 BCE	Spain_MLN	1240K	Cádiz, San Fernando, Campo de Hockey	Spain	36.445	-6.21	F	K1a4a1	n/a (female)	263719
I7550	CH-08-C15-UE1502-E4	Spain_MLN	OlaldeScience2019	4700-3600 BCE	Spain_MLN	1240K	Cádiz, San Fernando, Campo de Hockey	Spain	36.445	-6.21	F	K1b1a	n/a (female)	637799
I7594	LL2, S-EVA 22871	Spain_MLN	OlaldeScience2019	3518-3371 calBCE (4670±22 BP, MAMS-16356)	Spain_MLN	1240K	Alicante, Alcoi, Llometes	Spain	36.445	-0.4863	F	U5b2b	n/a (female)	173508
I7598	LL25	Spain_MLN	OlaldeScience2019	3622-3375 calBCE (4710±22 BP, MAMS-16346)	Spain_MLN	1240K	Alicante, Alcoi, Llometes	Spain	38.7025	-0.4863	M	U5b3	..	378832
I7600	LL12, S-EVA 22879	Spain_MLN	OlaldeScience2019	4000-3350 BCE	Spain_MLN	1240K	Alicante, Alcoi, Llometes	Spain	38.7025	-0.4863	F	K1a2a	n/a (female)	318615
I7601	LL10, S-EVA 22877	Spain_MLN	OlaldeScience2019	3644-3528 calBCE (4810±22 BP, MAMS-16354)	Spain_MLN	1240K	Alicante, Alcoi, Llometes	Spain	38.7025	-0.4863	M	X2b+226	..	172079
I7602	Mandubi Zelaia-13G-12.15 (x.4; y.74; Z.151)	Spain_MLN	OlaldeScience2019	3500-2700 BCE	Spain_MLN	1240K	Mandubi Zelaia	Spain	38.7025	-2.2512	M	J1c1	..	607663
I7603	Mandubi Zelaia-13G-12.9 (x.10; y74;z.152)	Spain_MLN	OlaldeScience2019	3500-2700 BCE	Spain_MLN	1240K	Mandubi Zelaia	Spain	43.0858	-2.2512	M	K1a2b	..	553057
I7604	Mandubi Zelaia-13G-14.5	Spain_MLN	OlaldeScience2019	3500-2700 BCE	Spain_MLN	1240K	Mandubi Zelaia	Spain	43.0858	-2.2512	M	H1ak	..	685493
I7605	Mandubi Zelaia-13G-15.4 (x.32; y.9; z.158)	Spain_MLN	OlaldeScience2019	3500-2700 BCE	Spain_MLN	1240K	Mandubi Zelaia	Spain	43.0858	-2.2512	M	H3	..	371856
I7606	Mandubi Zelaia-13H-16.37	Spain_MLN	OlaldeScience2019	3500-2700 BCE	Spain_MLN	1240K	Mandubi Zelaia	Spain	43.0858	-2.2512	M	U5b1+16189+@16192	..	814826
I7642	LL27	Spain_MLN	OlaldeScience2019	2909-2706 calBCE (4240±23 BP, MAMS-16338)	Spain_MLN	1240K	Valencian Community, Alacant/Alicante, Alcoi, Les Llometes	Spain	43.0858	-0.4863	M	J2b1a	..	610019
I7643	LL3, S-EVA 22872	Spain_MLN	OlaldeScience2019	3952-3713 calBCE (5040±33 BP, MAMS-16344)	Spain_MLN	1240K	Valencian Community, Alacant/Alicante, Alcoi, Les Llometes	Spain	38.7025	-0.4863	M	K1a1b1	..	149894
I7644	LL4	Spain_MLN	OlaldeScience2019	3635-3386 calBCE (4760±22 BP, MAMS-16353)	Spain_MLN	1240K	Valencian Community, Alacant/Alicante, Alcoi, Les Llometes	Spain	38.7025	-0.4863	M	n/a (<2x)	..	338396
I7645	LL5, S-EVA 22874	Spain_MLN	OlaldeScience2019	3981-3804 calBCE (5120±25 BP, MAMS-16340)	Spain_MLN	1240K	Valencian Community, Alacant/Alicante, Alcoi, Les Llometes	Spain	38.7025	-0.4863	M	HV0d	..	33115
I7646	LL7, S-EVA 22875	Spain_MLN	OlaldeScience2019	3711-3540 calBCE (4880±28 BP, MAMS-16339)	Spain_MLN	1240K	Valencian Community, Alacant/Alicante, Alcoi, Les Llometes	Spain	38.7025	-0.4863	F	H1e1c	n/a (female)	135738
I7647	LL9, S-EVA 22876	Spain_MLN	OlaldeScience2019	4045-3955 calBCE (5180±24 BP, MAMS-16335)	Spain_MLN	1240K	Valencian Community, Alacant/Alicante, Alcoi, Les Llometes	Spain	38.7025	-0.4863	M	K1b1a	..	23513
I8134	CH-08-C17A-UE1709-E4	Spain_MLN	OlaldeScience2019	4700-3600 BCE	Spain_MLN	1240K	Cádiz, San Fernando, Campo de Hockey	Spain	38.7025	-6.21	F	U5b3	n/a (female)	662946
I8567	C.E.-1, 92.11	Spain_MLN	OlaldeScience2019	3500-3300 BCE	Spain_MLN	1240K	Valencian Community, València/Valencia, Bocairent, La Coveta Emparetà	Spain	36.445	-0.587	M	X2	..	156918
I8568	C.E.-2, 92-8	Spain_MLN	OlaldeScience2019	3496-3355 calBCE (4615±20 BP, PSUAMS-4432)	Spain_MLN	1240K	Valencian Community, València/Valencia, Bocairent, La Coveta Emparetà	Spain	38.7623	-0.587	F	X2b+226	n/a (female)	418336
I10287	Guineu.90.Rem.Ext.4001 | Guineu.M.56.	Spain_MLN	OlaldeScience2019	3400-2500 BCE	Spain_MLN	1240K	Barcelona, Cova de la Guineu	Spain	38.7623	1.5733	M	U2e3	..	585016
I11304	Guineu.94.C5.125	Spain_MLN	OlaldeScience2019	3400-2500 BCE	Spain_MLN	1240K	Barcelona, Cova de la Guineu	Spain	41.4391	1.5733	M	U5a2+16294	..	67028
I3273	3.-K11	Spain_MLN	LipsonNature2017	3606-3363 calBCE (4670±40 BP, Beta-288935)	Spain_MLN	1240K	Basque Country, Alava, La Chabola de la Hechicera	Spain	41.4391	-2.55	F	J2a1a1	n/a (female)	129303
I7679	CH-08-C14A-UE1402-E21	Spain_MLN	OlaldeScience2019	4300-3700 BCE	Spain_MLN	1240K	Cádiz, San Fernando, Campo de Hockey	Spain	42.57	-6.21	F	H	n/a (female)	34804
UzOO77	UzOO77_new	EHG	MittnikNatureCommunications2018	5500-5000 BCE	Russia_EHG	1240K	Yuzhnyy Oleni Ostrov, Karelia	Russia	36.445	35.364	F	R1b	n/a (female)	532960
I0061	UzOO74	EHG	MathiesonNature2015 (1240k of same same sample with 390k in HaakLazaridis2015)	7050-5950 BCE	Russia_HG_Karelia	1240K	Karelia, Yuzhnyy Oleni Ostrov	Russia	62.046	35.65	M	C1	R1a	1003545
I0211	UzOO40	EHG	MathiesonNature2015	7050-5950 BCE	Russia_HG_Karelia	1240K	Karelia, Yuzhnyy Oleni Ostrov	Russia	61.65	35.65	M	U4a	J1	143578
I0061	UzOO74	EHG	MathiesonNature2015 (1240k of same same sample with 390k in HaakLazaridis2015)	7050-5950 BCE	Russia_HG_Karelia	1240K	Karelia, Yuzhnyy Oleni Ostrov	Russia	61.65	35.65	M	C1	R1a	1003545
I0124	Lebyazhinka IV, Grave 1, SVP HB 44 'Samara H-G'	EHG	MathiesonNature2015 (1240k of same same sample with 390k in HaakLazaridis2015)	5660-5535 calBCE (6680±30 BP, Beta-392490)	Russia_HG_Samara	1240K	Samara Oblast, Volga River Valley, Sok River, Lebyazhinka	Russia	61.65	50.6753	M	U5a1d	R1b1a1	467170
BerryAuBac_enhanced_noUDG	BerryAuBac	WHGA	MathiesonNature2018	5368-5216 calBCE (6325±35 BP, SacA-5455)	WHGA	1240K	Berry Au Bac	France	53.6806	3.54	M	U5b1a	..	55780
Chaudardes1_noUDG	Chaudardes1	WHGA	FuNature2016	6400-6086 calBCE (7400±60 BP, GrA-28268)	WHGA	1240K	Chaudardes	France	49.24	3.46	M	U5b1b	I	84371
Iboussieres25-1_noUDG	Iboussieres25-1	WHGA	MathiesonNature2018	10050-9400 BCE	WHGA	1240K	Aven des Iboussières à Malataverne, Rhône-Alpes	France	49.24	4.46	M	U5b2a	..	62793
Iboussieres31-2_noUDG	Iboussieres31-2	WHGA	MathiesonNature2018	10050-9400 BCE	WHGA	1240K	Aven des Iboussières à Malataverne, Rhône-Alpes	France	44.29	4.46	M	U5b1	..	61233
Ranchot88_noUDG	Ranchot88	WHGA	FuNature2016	8290-7968 calBCE (8985±40 BP, GrA-38019)	WHGA	1240K	Ranchot	France	44.29	5.43	F	U5b1	n/a (female)	384894
Rochedane	Rochedane	WHGA	MathiesonNature2018	11207-10955 calBCE (11120±50 BP, GrA-41739)	WHGA	1240K	Rochedane	France	47.91	6.45	M	U5b2b	I2a1a1b1~	142944
Falkenstein_noUDG	Falkenstein	WHGA	MathiesonNature2018	7472-7042 calBCE (8185±80 BP, ETH-7615)	WHGA	1240K	Swabian Jura, Baden-Wurttemberg, Falkenstein-Höhle	Germany	47.21	9.04	M	U5a2c	..	143716
BDB001	HK34:823a	WHGA	RivollatScienceAdvance2020	7100-6200 BCE	WHGA	1240K	Saxony-Anhalt, Bad Dürrenberg	Germany	48.06	12.07	F	U4b1b1	n/a (female)	805272
BOT004	HK39:147a-b BII/1	WHGA	RivollatScienceAdvance2020	5750-5450 BCE	WHGA	1240K	Saxony-Anhalt, Bottendorf	Germany	51.3	11.4	M	..	I	33216
BOT005	HK39:147b BII/2	WHGA	RivollatScienceAdvance2020	5701-5486 calBCE (6685±38 BP, OxA-27248)	WHGA	1240K	Saxony-Anhalt, Bottendorf	Germany	51.31	11.4	F	..	n/a (female)	83878
I1507	HUNG345a, KO1	WHGA	MathiesonNature2015 (capture of same sample shotgunned in Gamba2014)	5788-5640 calBCE (6835±34 BP, OxA-23757)	WHGA	1240K	Tiszaszolos-Domaháza	Hungary	51.31	21.2	M	R1b1	I2a1a1b	784552
I4971	TIDO2a	WHGA	LipsonNature2017	5737-5538 calBCE (6740±60 BP, deb-11804)	WHGA	1240K	Tiszaszőlős-Domaháza	Hungary	47.93	20.7212	M	K1	I2a1b	387228
Villabruna_noUDG	Villabruna	WHGA	FuNature2016	12268-11851 calBCE (12140±70 BP, KIA-27004)	WHGA	3.7M	Veneto, Villabruna	Italy	47.5592	12.21	M	U5b2b	..	829034
Spiginas2	Spiginas2	WHGB	MittnikNatureCommunications2018	2132-1749 calBCE (3580±60 BP, Poz-61573)	Lithuania_LN_o	1240K	Spiginas	Lithuania	46.15	22.417	M	I4a	R1a1a1b1a2b	880616
Donkalnis4	Donkalnis4	WHGB	MittnikNatureCommunications2018	5991-5736 calBCE (6995±65 BP, OxA-5924)	WHGB	1240K	Donkalnis	Lithuania	55.768	24.422	M	U5b2c1	I	22042
I0001	I0001	WHGA	MathiesonNature2018	6221-5986 calBCE (7205±50 BP, OxA-7738)	WHGA	390K	Echternach	Luxembourg	55.808	6.4	M	U5b1a	I2a1a2	460892
CMS001_merged	22	WHGA	VillalbaMoucoCurrentBiology2019	6238-5986 calBCE (7240±70 BP, To-131)	WHGA	1240K	Moita do Sebastiao	Portugal	49.81	-8.64747	F	U5b1 + 16189	n/a (female)	174465
I4582	OSTCOR_32	WHGB	MathiesonNature2018	7026-6470 calBCE (7812±69 BP) [R_combine after marine calibration: (8305±50 BP, OxA-31598); (8300±40 BP, PSUAMS-1749); (8335±45 BP, PSUAMS-1904)]	WHGB	1240K	Iron Gates, Ostrovul Corbului	Romania	39.2464	22.722	F	K1	n/a (female)	927923
I5408	OSTCOR_24	WHGB	MathiesonNature2018	7022-6485 calBCE (8277±34 BP, MAMS-28615)	WHGB	1240K	Iron Gates, Ostrovul Corbului	Romania	44.517	22.722	M	K1+16362	R1b	518325
I5411	SCCL_12	WHGB	MathiesonNature2018	7000-6300 BCE	WHGB	1240K	Iron Gates, Schela Cladovei	Romania	44.517	22.6058	M	U5a1+@16192	R1b	702181
I4081	OSTCOR1a (Burial 2 (F4183), 1979, S VII; molar 14a) | OSTCOR1b (Burial 2 (F4183), 1979, S VII; molar 14a) | Burial 2 (F4183), 1979, S VII; molar 14a (Burial 2, 1979, S VII; molar 14a)	WHGB	MathiesonNature2018	7581-7191 calBCE (8369±73 BP, OxA-31595)	WHGB	1240K	Iron Gates, Ostrovul Corbului	Romania	44.6261	22.722	M	H13	..	306694
I4607	SCCL_46/1	WHGB	MathiesonNature2018	7446-6643 calBCE (8047±122 BP, OxA-4380)	WHGB	1240K	Iron Gates, Schela Cladovei	Romania	44.517	22.6058	M	U5a2	I2a1b2	315821
I4655	SCCL_50	WHGB	MathiesonNature2018	7059-6571 calBCE (7904±93 BP, OxA-8581)	WHGB	1240K	Iron Gates, Schela Cladovei	Romania	44.6261	22.6058	M	K1+16362	..	58513
I5436	SCCL_43	WHGB_dup.I4654	MathiesonNature2018	7451-6698 calBCE	WHGB	1240K	Iron Gates, Schela Cladovei	Romania	44.6261	22.6058	F	U5a2	n/a (female)	728099
I4660	VLSC_51B	WHGB	MathiesonNature2018	7940-7585 calBCE (8676±58 BP, PSUAMS-2296)	WHGB	1240K	Vlasac	Serbia	44.6261	22.0503	F	U8b1b	n/a (female)	77157
I4870	VLSC_45	WHGB	MathiesonNature2018	7045-6535 calBCE (7870±78 BP, PSUAMS-2295)	WHGB	1240K	Vlasac	Serbia	44.5337	22.0503	M	K1c	I	607162
I4871	VLSC_80A	WHGB	MathiesonNature2018	7100-5900 BCE	WHGB	1240K	Vlasac	Serbia	44.5337	22.0503	F	U5b2a1a+16311	n/a (female)	506239
I4872	VLSC_9	WHGB	MathiesonNature2018	7100-5900 BCE	WHGB	1240K	Vlasac	Serbia	44.5337	22.0503	F	U5a1c	n/a (female)	335072
I4873	VLSC_H53	WHGB	MathiesonNature2018	6012-5806 calBCE (7035±40 BP, OxA-16544)	WHGB	1240K	Vlasac	Serbia	44.5337	22.0503	F	U5a2+16294	n/a (female)	803148
I4874	VLSC_H232	WHGB	MathiesonNature2018	6640-6471 calBCE (7725±40 BP, OxA-20702)	WHGB	1240K	Vlasac	Serbia	44.5337	22.0503	F	U5b2a	n/a (female)	800680
I4875	VLSC_H267	WHGB	MathiesonNature2018	6615-6400 calBCE (7643±63 BP, PSUAMS-2380)	WHGB	1240K	Vlasac	Serbia	44.5337	22.0503	F	U5b1d1	n/a (female)	814968
I4876	VLSC_H317	WHGB	MathiesonNature2018	6635-6375 calBCE (7625±71 BP, PSUAMS-2381)	WHGB	1240K	Vlasac	Serbia	44.5337	22.0503	F	U5a2d	n/a (female)	801407
I4877	VLSC_H327	WHGB	MathiesonNature2018	6645-6465 calBCE (7728±51 BP, PSUAMS-2382)	WHGB	1240K	Vlasac	Serbia	44.5337	22.0503	F	U5b1d1	n/a (female)	817426
I4878	VLSC_U21	WHGB	MathiesonNature2018	5995-5710 calBCE (6955±76 BP, PSUAMS-2383)	WHGB	1240K	Vlasac	Serbia	44.5337	22.0503	M	U4a	I2a1b1a	799432
I4880	VLSC_U62	WHGB	MathiesonNature2018	6000-5725 calBCE (6979±75 BP, PSUAMS-2384)	WHGB	1240K	Vlasac	Serbia	44.5337	22.0503	M	U4b1b1	I2a1b1a2b	809557
I4915	HJDK_21	WHGB	MathiesonNature2018	6340-5990 calBCE (7260±76 BP, PSUAMS-2360)	WHGB	1240K	Hajduka Vodenica	Serbia	44.5337	22.3033	M	U5b2b	I2a1b	816633
I4916	HJDK_31	WHGB	MathiesonNature2018	7035-6590 calBCE (7874±72 BP, PSUAMS-2369)	WHGB	1240K	Hajduka Vodenica	Serbia	44.6403	22.3033	M	U5b2b	R1b	788230
I4917	HJDK_33	WHGB	MathiesonNature2018	6220-5995 calBCE (7209±57 BP, PSUAMS-2374)	WHGB	1240K	Hajduka Vodenica	Serbia	44.6403	22.3033	F	U5a1c	n/a (female)	788071
I5233	PADN_5	WHGB	MathiesonNature2018	6224-5878 calBCE (7158±85 BP, AA-57770)	WHGB	1240K	Padina	Serbia	44.6403	22.0106	F	U5b1d1	n/a (female)	822767
I5234	PADN_6	WHGB	MathiesonNature2018	9300-5800 BCE	WHGB	1240K	Padina	Serbia	44.5959	22.0106	F	U4a	n/a (female)	707729
I5235	PADN_9	WHGB	MathiesonNature2018	9221-8548 calBCE (9480±110 BP, AA-57771)	WHGB	1240K	Padina	Serbia	44.5959	22.0106	M	U5b2c	R1b	820441
I5236	PADN_12	WHGB	MathiesonNature2018	8291-7826 calBCE (8943±77 BP, BM-1146)	WHGB	1240K	Padina	Serbia	44.5959	22.0106	M	U5a2d	I2a1a1b1~	821784
I5237	PADN_14	WHGB	MathiesonNature2018	9300-5800 BCE	WHGB	1240K	Padina	Serbia	44.5959	22.0106	M	U5a2+16294	R1b	823894
I5238	PADN_16a	WHGB	MathiesonNature2018	8265-7820 calBCE (8907±66 BP, PSUAMS-2407)	WHGB	1240K	Padina	Serbia	44.5959	22.0106	F	K1	n/a (female)	822134
I5239	PADN_17	WHGB	MathiesonNature2018	8535-8230 calBCE (9105±62 BP, PSUAMS-2375)	WHGB	1240K	Padina	Serbia	44.5959	22.0106	F	U5a2d	n/a (female)	807971
I5240	PADN_22	WHGB	MathiesonNature2018	9140-8570 calBCE (9469±70 BP, PSUAMS-2377)	WHGB	1240K	Padina	Serbia	44.5959	22.0106	M	U5a1c	R1b	807641
I5242	PADN_26	WHGB	MathiesonNature2018	8805-8355 calBCE (9363±64 BP, PSUAMS-2408)	WHGB	1240K	Padina	Serbia	44.5959	22.0106	F	U5a1	n/a (female)	835548
I5244	PADN_18b	WHGB	MathiesonNature2018	9115-8555 calBCE (9424±55 BP, PSUAMS-2376)	WHGB	1240K	Padina	Serbia	44.5959	22.0106	F	K	n/a (female)	807820
I5401	HJDK_8	WHGB	MathiesonNature2018	7076-6699 calBCE (8016±58 BP, OxA-13613)	WHGB	1240K	Hajduka Vodenica	Serbia	44.5959	22.3033	M	U5a1+@16192	I2a1b2	461103
I5402	HJDK_15(1)	WHGB	MathiesonNature2018	6361-6050 calBCE (7315±63 BP, OxA-16942)	WHGB	1240K	Hajduka Vodenica	Serbia	44.6403	22.3033	M	U5a1c1	I2a1b1a2b	807228
I5407	LEPI_126	WHGB	MathiesonNature2018	6300-5800 BCE	WHGB	1240K	Lepenski Vir	Serbia	44.6403	22.0276	F	H13	n/a (female)	849225
I5771	VLSC_6	WHGB	MathiesonNature2018	6500-6250 BCE	WHGB	1240K	Vlasac	Serbia	44.5529	22.0503	M	U5a1+@16192	I2	228286
I5772	VLSC_16	WHGB	MathiesonNature2018	7100-5900 BCE	WHGB	1240K	Vlasac	Serbia	44.5337	22.0503	M	U5a2+16294	R1b	438360
I4657	VLSC_1G/3	WHGB	MathiesonNature2018	9755-9275 calBCE (9942±66 BP, PSUAMS-2294)	WHGB	1240K	Vlasac	Serbia	44.5337	22.0503	F	K1	n/a (female)	31801
I4881	VLSC_U64	WHGB	MathiesonNature2018	7053-6775 calBCE (8000±30 BP, PSUAMS-2385)	WHGB	1240K	Vlasac	Serbia	44.5337	22.0503	M	U4b1b1	..	823541
I4914	HJDK_19-20(1) | Burial 19/individual 4 (F2163)	WHGB	MathiesonNature2018	6360-5986 calBCE (7264±80 BP, OxA-16941)	WHGB	1240K	Hajduka Vodenica	Serbia	44.5337	22.3033	M	U5a1c1	..	806962
I5773	VLSC_17	WHGB	MathiesonNature2018	8240-7940 calBCE	WHGB	1240K	Vlasac	Serbia	44.6403	22.0503	M	U4a	..	69672
I10871	LAK93 C13 339 (3) (LAK93 C13 339 (3), SE.2, Burial Unit 2, Double primary burial, SEII (15 ys))	OldAfrica	LipsonSawchukNature2022 (higher coverage of individual first published in LipsonNature2020)	6058-5889 calBCE (7090±35 BP, PSUAMS-6308)	OldAfrica	1240K	Shum Laka	Cameroon	44.5337	10.0778	M	L0a2a1	A00	1102897
I10872	LAK93 C13 212 (6) (LAK93 C13 212 (6), SE.I, Burial Unit 2, Double primary burial, SEI (4 ys))	OldAfrica	LipsonSawchukNature2022 (higher coverage of individual first published in LipsonNature2020)	5980-5771 calBCE (6985±30 BP, PSUAMS-6307)	OldAfrica	1240K	Shum Laka	Cameroon	58.586	10.0778	M	L0a2a1	B	991496
I10873	LAK91 E-16/17 (9) (LAK91 E-16/17 (9), 4/A, Burial Unit 4, Single primary burial, Hercule (8 ys))	OldAfrica	LipsonSawchukNature2022 (higher coverage of individual first published in LipsonNature2020)	1217-1055 calBCE (2940±20 BP, PSUAMS-6309)	OldAfrica	1240K	Shum Laka	Cameroon	58.586	10.0778	M	L1c2a1b	B2b	1090073
I10874	LAK91 E16 (11) (LAK91 E16/17 (11), 5/B, Burial Unit 5, Single primary burial, Denis (4 ys))	OldAfrica	LipsonSawchukNature2022 (higher coverage of individual first published in LipsonNature2020)	1277-1059 calBCE (2970±25 BP, PSUAMS-6310)	OldAfrica	1240K	Shum Laka	Cameroon	58.586	10.0778	F	L1c2a1b	n/a (female)	1060469
LUK001	DA-GvJm202-0317-016	OldAfrica	WangSciAdv2020	1622-1534 calBCE (3320±17 BP) [R_combine: (3340±23 BP, OxA-37356); (3296±25 BP, OxA-37357)]	OldAfrica	1240K	Lukenya Hill, GvJm 202	Kenya	58.586	37.0667	M	n/a (<2x)	E1b1b1b2b2	484937
NYA002	DA-NYA-0317-005	OldAfrica	WangSciAdv2020	1609-1447 calBCE (3253±23 BP, OxA-37364)	OldAfrica	1240K	Nyanrindi Rockshelter	Kenya	-1.4651	34.2711	F	..	n/a (female)	121723
NYA003	DA-NYA-0317-006	OldAfrica	WangSciAdv2020	1650-1400 BCE	OldAfrica	1240K	Nyanrindi Rockshelter	Kenya	0.3261	34.2711	M	n/a (<2x)	E	18548
I1048	PK12-02/204/15336	OldAfrica	SkoglundCell2017	539-643 calCE (1520±30 BP, Beta-434912)	OldAfrica	1240K	Zanzibar, Pemba Island, Mapangani Cave	Tanzania	0.3261	39.6	F	L0a1'4	n/a (female)	104767
I0589	KC 10 - 1011 (4353)	OldAfrica	SkoglundCell2017	586-652 calCE (1479±23 BP, OxA-31427)	OldAfrica	1240K	Zanzibar, Kuumbi Cave	Tanzania	-4.9	39.5	F	L4b2a2c	n/a (female)	312716
I10564	StPet40, collection 6136, individual 2	Russia_Afanasievo	NarasimhanPattersonScience2019	3300-2500 BCE	Russia_Afanasievo	1240K	Middle Yenisei region, Afanasieva Gora	Russia	-6.4	90.9192	F	V1a	n/a (female)	338901
I10565	StPet43, collection 6136, individual 5	Russia_Afanasievo	NarasimhanPattersonScience2019	2889-2668 calBCE (4186±27 BP, OxA-31221)	Russia_Afanasievo	1240K	Middle Yenisei region, Afanasieva Gora	Russia	54.3566	90.9192	F	T2c1a2	n/a (female)	735029
I11112	16) Podsukhanikha II, kurgan 19A, burial 1	Russia_Afanasievo	NarasimhanPattersonScience2019	3050-2750 BCE	Russia_Afanasievo	1240K	Krasnoyarsk Krai, Minusinsk Rayon, Podsukhanika II	Russia	54.3566	91.4697	M	H15b1	R1b1a1b1b	589243
I11752	BARN-039, Inskoy Dol, kurgan 6	Russia_Afanasievo	NarasimhanPattersonScience2019	2900-2500 BCE	Russia_Afanasievo	1240K	Inskoy Dol	Russia	53.8739	83.0636	F	U4d3	n/a (female)	697014
I1829	SS Sal 1/36	Russia_Afanasievo	NarasimhanPattersonScience2019	3011-2890 calBCE (4320±21 BP) [R_combine: (4270±25 BP, PSUAMS-2109); (4409±34 BP, UBA-29307)]	Russia_Afanasievo	1240K	Altai Mountains, Saldyar-1 cemetery	Russia	51.312	86.5901	F	J2a2a	n/a (female)	291343
I2069	230/4 (Kaminnaya Cave)	Russia_Afanasievo	NarasimhanPattersonScience2019	3331-2921 calBCE (4430±40 BP, Poz-83425)	Russia_Afanasievo	1240K	Altai Autonomous Republic, Ust-Kanski, Altai Mountains, Kaminnaya Cave	Russia	50.5542	84.8144	F	K1b2a	n/a (female)	863531
I2071	230/6, tomb 10	Russia_Afanasievo	NarasimhanPattersonScience2019	3088-2919 calBCE (4389±18 BP) [R_combine: (4260±35 BP, Poz-83510); (4423±29 BP, OxA-31219); (4442±29 BP, OxA-31220)]	Russia_Afanasievo	1240K	Altai Mountains, Ust'-Kuyum	Russia	50.9126	85.97	M	H6a1b	R1b1a1b1b	501308
I3387	StPet41, collection 6136, individual 3	Russia_Afanasievo	NarasimhanPattersonScience2019	2950-2600 BCE	Russia_Afanasievo	1240K	Middle Yenisei region, Afanasieva Gora	Russia	51.5	90.9192	M	J2a2a	R1b1a1b1	923860
I3950	StPet48, collection 6612, individual 2	Russia_Afanasievo	NarasimhanPattersonScience2019	2879-2632 calBCE (4160±25 BP, PSUAMS-1955)	Russia_Afanasievo	1240K	Altai Mountains, Yenisey River, left bank of Karasuk tributary, Karasuk III	Russia	54.3566	83.9097	M	U5b2a1a+16311	Q1b2a1a~	752616
I3952	StPet51, collection 6612, individual 5	Russia_Afanasievo	NarasimhanPattersonScience2019	2868-2577 calBCE (4120±30 BP, PSUAMS-1957)	Russia_Afanasievo	1240K	Altai Mountains, Yenisey River, left bank of Karasuk tributary, Karasuk III	Russia	48.8327	83.9097	M	U5a1a1	R1b1a1b1b3	899317
I3954	StPet52, collection 6612, individual 8	Russia_Afanasievo	NarasimhanPattersonScience2019	2874-2586 calBCE (4140±25 BP, PSUAMS-2293)	Russia_Afanasievo	1240K	Altai Mountains, Yenisey River, left bank of Karasuk tributary, Karasuk III	Russia	48.8327	83.9097	F	U4b3	n/a (female)	810432
I5269	Tomsk_1950, inventory number 1950	Russia_Afanasievo	NarasimhanPattersonScience2019	3016-2897 calBCE (4335±25 BP, PSUAMS-2350)	Russia_Afanasievo	1240K	Elo 1	Russia	48.8327	85.5602	M	T2a1a	R1b1a1b1b3	819367
I5270	Tomsk_1951 (inv. 1951)	Russia_Afanasievo	NarasimhanPattersonScience2019	3323-2935 calBCE (4435±20 BP, PSUAMS-2405)	Russia_Afanasievo	1240K	Elo 1	Russia	50.7581	85.5602	M	T1a1	..	221133
I5271	Tomsk_1952 (inv. 1952)	Russia_Afanasievo	NarasimhanPattersonScience2019	3011-2900 calBCE (4335±20 BP, PSUAMS-2406)	Russia_Afanasievo	1240K	Elo 1	Russia	50.7581	85.5602	F	T2a1a	n/a (female)	190737
I5272	Tomsk_1955, inventory number 1955	Russia_Afanasievo	NarasimhanPattersonScience2019	3006-2885 calBCE (4305±20 BP, PSUAMS-2351)	Russia_Afanasievo	1240K	Elo Bashi	Russia	50.7581	85.5609	F	U5a1g1	n/a (female)	655793
I5273	Tomsk_1959, inventory number 1959	Russia_Afanasievo	NarasimhanPattersonScience2019	3011-2885 calBCE (4310±25 BP, PSUAMS-2352)	Russia_Afanasievo	1240K	Lower Tyumechin 1	Russia	50.7565	85.5567	M	T2a1a	R1b1a1b1b	813657
I5277	Tomsk_2099, inventory number 2099	Russia_Afanasievo	NarasimhanPattersonScience2019	3092-2923 calBCE (4398±15 BP) [R_combine: (4375±20 BP, PSUAMS-2353); (4420±20 BP, PSUAMS-2368)]	Russia_Afanasievo	1240K	Elo Bashi	Russia	50.7536	85.5609	M	U4b3	R1b1a1b1b3	801487
I5278	Tomsk_2101, inventory number 2101	Russia_Afanasievo	NarasimhanPattersonScience2019	3082-2910 calBCE (4370±25 BP, PSUAMS-2354)	Russia_Afanasievo	1240K	Lower Tyumechin 1	Russia	50.7565	85.5567	M	U5a1a1	R1b1a1b1b	370716
I5279	Tomsk_2102, inventory number 2102	Russia_Afanasievo	NarasimhanPattersonScience2019	3011-2897 calBCE (4330±20 BP, PSUAMS-2355)	Russia_Afanasievo	1240K	Lower Tyumechin 1	Russia	50.7536	85.5567	M	U4d1	R1b1a1b1b	802224
I6711	StPet42, collection 6136, individual 4	Russia_Afanasievo	NarasimhanPattersonScience2019	2950-2650 BCE	Russia_Afanasievo	1240K	Middle Yenisei region, Afanasieva Gora	Russia	50.7536	90.9192	M	J2a2a	R1b1a1b	216086
I6713	StPet46, collection 6136, individual 10	Russia_Afanasievo	NarasimhanPattersonScience2019	3000-2000 BCE	Russia_Afanasievo	1240K	Middle Yenisei region, Afanasieva Gora	Russia	54.3566	90.9192	F	U5a1g2	n/a (female)	614494
I6715	StPet54, collection 6612, individual 7	Russia_Afanasievo	NarasimhanPattersonScience2019	3300-2500 BCE	Russia_Afanasievo	1240K	Altai Mountains, Yenisey River, left bank of Karasuk tributary, Karasuk III	Russia	54.3566	83.9097	F	U4b3	n/a (female)	707380
I3388	StPet53 (collection 6612, kurgan 1, individual 6)	Russia_Afanasievo	NarasimhanPattersonScience2019	2800-2600 BCE	Russia_Afanasievo	1240K	Altai Mountains, Yenisey River, left bank of Karasuk tributary, Karasuk III	Russia	48.8327	83.9097	F	U5a1d2b	n/a (female)	701672
I0231	SVP3, Ekaterinovka B.1 Raskop 1	OldSteppe	Additional data on individual first reported in first in HaakLazaridis2015, then in Mathieson Nature2015, then in NarasimhanPattersonScience2019; see original publication for archaeological context	2911-2881 calBCE (4270±17 BP) [R_combine: (4260±30 BP, Beta-392487); (4275±20 BP, PSUAMS-4279)]	OldSteppe	1240K	Samara Oblast, Volga River Valley, Southern Steppe, Ekaterinovka	Russia	48.8327	49.4659	M	U4a1	R1b1a1b1b3	1078358
I0126	Kurgan 1, Grave 1, SVP 51	OldSteppe	MathiesonNature2015	2867-2475 calBCE (4081±54 BP, AA-53803)	OldSteppe	1240K	Samara Oblast, Volga River Valley, Kutuluk River, Kutuluk III	Russia	53.0856	51.15	M	H6a2	R1b1a1b1b	313536
I0371	SVP11, 40.1, Grachevka II 1/1/1	OldSteppe	Additional data on individual first reported in MathiesonNature2015; see original publication for archaeological context	2871-2581 calBCE (4130±30 BP, Beta-392488)	OldSteppe	1240K	Samara Oblast, Volga River Valley, Sok River, Grachevka	Russia	53.31	50.5713	M	U2d2	R1b1a1b1	804537
I0374	SVP16, NIK7	OldSteppe	MathiesonNature2015	2800-2000 BCE	OldSteppe	1240K	Samara Oblast, Volga River Valley, Samara River, Nikolaevka III	Russia	53.5898	44.6667	M	H13a1a	R1b1a1b1b	904653
I0418	Utiovka IV K.4 B.1; SVP HB 24, Kurgan 4, grave 1	OldSteppe	Additional data on individual first reported in MathiesonNature2015; see original publication for archaeological context	2131-1767 calBCE (3583±52 BP, AA-53802)	Russia_MBA_Poltavka	1240K	Samara Oblast, Volga River Valley, Samara River, Utyevka VI	Russia	49.9667	50.9906	F	T1a1	n/a (female)	761462
I0440	Lopatino I K.3r B.2; SVP HB 53, K. 1, gr. 1; SVP HB 53, K. 1, gr. 1	OldSteppe	Additional data on individual first reported in MathiesonNature2015; see original publication for archaeological context	2887-2636 calBCE (4180±30 BP, Beta-392492)	OldSteppe	1240K	Samara Oblast, Volga River Valley, Sok River, Lopatino II	Russia	52.9128	50.39	M	I3a	R1b1a1b1b3	1013440
I6294	41, Grachevka II 2/1	OldSteppe	NarasimhanPattersonScience2019	2877-2635 calBCE (4160±20 BP, PSUAMS-2956)	OldSteppe	1240K	Samara Oblast, Volga River Valley, Sok River, Grachevka	Russia	53.38	50.5713	M	U5a1g	R1b1a1b1b	671292
I8745	Nikolaevka III K.1 B.3	OldSteppe	NarasimhanPattersonScience2019	2500-2200 BCE	OldSteppe	1240K	Samara Oblast, Volga River Valley, Nikolaevka Kurgan	Russia	53.5898	44.6667	M	U4b	R1b1a1b1b3	585826
I0442	SVP HB 55, K. 1, gr. 10 (SVP55, Zhuravlikha I, kurgan 1, grave 10)	OldSteppe_contam	NarasimhanPattersonScience2019	2800-2000 BCE	OldSteppe	1240K	Samara Oblast, Volga River Valley, Bolshoi Irgiz River, Zhuravlikha I	Russia	49.9667	52.12	F	U5a1i	n/a (female)	27775
I0357	Kurgan 35, Grave 1, SVP 5 Lopatino I K35/1 same as SVP37	OldSteppe	MathiesonNature2015 (1240k of same same sample with 390k in HaakLazaridis2015)	3093-2911 calBCE (4380±30 BP, Beta-392489)	OldSteppe	1240K	Samara Oblast, Volga River Valley, Sok River, Lopatino I	Russia	53.38	50.655	F	W6c	n/a (female)	520300
I0370	SVP HB 10, K. 3, gr. 1, Ishkinovka I, k3/7	OldSteppe	MathiesonNature2015 (1240k of same same sample with 390k in HaakLazaridis2015)	3300-2500 BCE	OldSteppe	1240K	Samara Oblast, Volga River Valley, Eastern Orenburg, Pre-Ural steppe, Ishkinovka I	Russia	53.64	58.18	M	H13a1a1	R1b1a1b1b3	674608
I0429	Kurgan 31 (or 30??), Grave 1, SVP 38	OldSteppe	MathiesonNature2015 (1240k of same same sample with 390k in HaakLazaridis2015)	3339-2916 calBCE (4432±66 BP, AA-47804)	OldSteppe	1240K	Samara Oblast, Volga River Valley, Sok River, Lopatino I	Russia	51.27	50.655	M	T2c1a2	R1b1a1b1b3	593323
I0438	Lujki I K1. B.5; SVP HB 50, flat grave 5 (prisoner)	OldSteppe	Additional data on individual first reported in first in HaakLazaridis2015, then in Mathieson Nature2015; see original publication for archaeological context	3020-2631 calBCE (4254±61 BP, AA-47807)	OldSteppe	1240K	Samara Oblast, Volga River Valley, Samara River, Luzkhi I	Russia	53.64	50.38	M	U5a1a1	R1b1a1b1b3	895163
I0439	Kurgan 1, Grave 1, SVP 52 Lopatino I K1/gr1	OldSteppe	MathiesonNature2015 (1240k of same same sample with 390k in HaakLazaridis2015)	3322-2921 calBCE (4420±30 BP, Beta-392491)	OldSteppe	1240K	Samara Oblast, Volga River Valley, Sok River, Lopatino I	Russia	53.38	50.655	M	U5a1a1	R1b1a1b	264251
I0441	SVP HB 54, Kurmanaevka III, K. 3, gr. 1	OldSteppe	MathiesonNature2015 (1240k of same same sample with 390k in HaakLazaridis2015)	3010-2623 calBCE (4234±60 BP, AA-47805)	OldSteppe	1240K	Samara Oblast, Volga River Valley, Buzuluk, Kurmanaevka III	Russia	53.64	52.05	F	H2b	n/a (female)	101452
I0443	Kurgan 3, Grave 1, SVP 57 Lopatino II, K3/gr1	OldSteppe	MathiesonNature2015 (1240k of same same sample with 390k in HaakLazaridis2015)	3300-2500 BCE	OldSteppe	1240K	Samara Oblast, Volga River Valley, Sok River, Lopatino II	Russia	52.3	50.6643	M	W3a1a	R1b1a1b1	986462
I0444	Kutuluk I Kurgan 4, Grave 1, SVP 58	OldSteppe	MathiesonNature2015 (1240k of same same sample with 390k in HaakLazaridis2015)	3335-2883 calBCE (4370±75 BP, AA-12570)	OldSteppe	1240K	Samara Oblast, Volga River Valley, Kutuluk River, Kutuluk	Russia	53.6397	51.2225	M	H6a1b	R1b1a1b1b3	531487
I7489	58, Utyevka V, 1/1	OldSteppe	NarasimhanPattersonScience2019	3326-2926 calBCE (4430±25 BP, PSUAMS-5790)	OldSteppe	1240K	Samara Oblast, Volga River Valley, Samara River, Utyevka V	Russia	53.1812	50.9906	F	H2a1e	n/a (female)	655042
I2105	Yamna4	OldSteppe	MathiesonNature2018	3300-2500 BCE	OldSteppe	1240K	Shevchenko, OAE-2003	Ukraine	52.9128	37.1461	F	T1a1	n/a (female)	802478
I3141_enhanced	Yamna 5 (Burial 28/12)	OldSteppe	PattersonNature2021 (higher coverage of previously published individual in MathiesonNature2018)	3300-2500 BCE	OldSteppe	1240K	Shevchenko, OAE-2003	Ukraine	48.2204	37.1461	F	H15b1	n/a (female)	112343
MJ-06_noUDG.SG	65Kumy site	OldSteppe_o.SG	JarveCurrentBiology2019	2865-2494 calBCE (4090±35 BP, Poz-)	OldSteppe	Shotgun	Kumy, Mound 6, burial 8	Ukraine	48.2204	35.3687	F	H2a1	n/a (female)	113689
I3141	Yamna 5	OldSteppe	Additional data on individual first reported in MathiesonNature2018; see original publication for archaeological context	3300-2500 BCE	OldSteppe	1240K	Shevchenko, OAE-2003	Ukraine	49.3246	37.1461	F	H15b1	n/a (female)	45296
I2526	S2a	Balkan_N	MathiesonNature2018	5468-5225 calBCE (6370±25 BP, PSUAMS-2342)	Balkan_N	1240K	Samovodene	Bulgaria	48.2204	25.6102	F	T2e	n/a (female)	372821
I5071	KG1	Balkan_N	MathiesonNature2018	5708-5566 calBCE (6720±20 BP, UCIAMS-174934)	Balkan_N	1240K	Kargadur	Croatia	43.1395	16.4618	F	H5a	n/a (female)	495848
I5072	KG2	Balkan_N	MathiesonNature2018	5657-5558 calBCE (6685±20 BP, UCIAMS-174935)	Balkan_N	1240K	Kargadur	Croatia	43.3514	16.4618	M	H7c	G2a2a1a	629427
I3498	GEN71	Balkan_N	MathiesonNature2018	5834-5656 calBCE (6850±40 BP, Poz-90129)	Balkan_N	1240K	Beli Manastir-Popova zemlja	Croatia	43.3514	18.6989	M	U8b1b1	C1a2	493488
I5077	OHV-6.1, AN 6, G 1, M, 28-35	Balkan_N	MathiesonNature2018	5208-4942 calBCE (6110±25 BP, PSUAMS-2691)	Balkan_N	1240K	Osijek, Hermanov Vinograd	Croatia	45.3388	18.7466	M	U5a1+@16192	G2a2a1	830179
I5078	OHV-7.1, AN 7, G 1, M, 30-38	Balkan_N	MathiesonNature2018	4699-4545 calBCE (5770±25 BP, PSUAMS-2615)	Balkan_N	1240K	Osijek, Hermanov Vinograd	Croatia	45.551	18.7466	M	H10	J2a1a2b2~	838802
I3433	ZC1, SJ 78, PU 380, S	Balkan_N	MathiesonNature2018	5975-5747 calBCE (6970±35 BP, PSUAMS-2259)	Balkan_N	1240K	Zemunica Cave	Croatia	45.551	16.648	F	H1	n/a (female)	785779
I3947	ZC2, SJ 110, PU 387, adult	Balkan_N	MathiesonNature2018	5985-5774 calBCE (7000±40 BP, PSUAMS-2223)	Balkan_N	1240K	Zemunica Cave	Croatia	43.589	16.648	M	K1b1+(16093)	C1a2	751310
I3948	ZC3, PZ103-35, S	Balkan_N	MathiesonNature2018	6007-5803 calBCE (7030±40 BP, PSUAMS-2224)	Balkan_N	1240K	Zemunica Cave	Croatia	43.589	16.648	M	N1a1a	E1b1b1a1	754045
I5427	A2055	Balkan_N	MathiesonNature2018	6009-5845 calBCE (7050±30 BP, PSUAMS-2682)	Balkan_N	1240K	Diros, Alepotrypa Cave	Greece	43.589	22.3825	F	K	n/a (female)	765418
I2937	A2197 multi-burial, Chamber B, Layer 14,	Balkan_N	LazaridisNature2017	5477-5331 calBCE (6441±38 BP, OxA-22012)	Balkan_N	1240K	Diros, Alepotrypa Cave	Greece	36.6383	22.3825	F	K1a26	n/a (female)	641337
I2794	GEN68	Balkan_N	LipsonNature2017	5713-5536 calBCE (6700±40 BP, Poz-83628)	Balkan_N	1240K	Törökszentmiklós, road 4, site 3	Hungary	36.6383	20.4023	F	K1a+195C!	n/a (female)	985797
I1508	HUNG276, KO2	Balkan_N	MathiesonNature2015 (capture of same sample shotgunned in Gamba2014)	5716-5565 calBCE (6726±35 BP, OxA-28101)	Balkan_N	1240K	Berettyóújfalu-Morotva-Liget	Hungary	47.1916	21.5274	F	K	n/a (female)	564449
I0174	BAM25	Balkan_N	MathiesonNature2015 (1240k of same same sample with 390k in HaakLazaridis2015)	5712-5531 calBCE (6695±40 BP, MAMS-11939 )	Balkan_N	1240K	Alsonyek-Bataszek, Mérnöki telep	Hungary	47.3187	18.7	M	N1a1a	H	212186
I1876	BAM4a	Balkan_N	LipsonNature2017	5656-5536 calBCE (6677±27 BP, MAMS-11928)	Balkan_N	1240K	Alsonyek-Bataszek, Mérnöki telep	Hungary	46.2086	18.7	M	K1a4	G2a2a	209654
I0676	MACE7, KV VIII, SE 513	Balkan_N	MathiesonNature2018	5979-5732 calBCE (6960±50 BP, Poz-82188)	Balkan_N	1240K	Skopje, Sopište, Govrlevo	North Macedonia	46.2086	21.35	M	J1c1	G2a2b2b1	845018
I2532	ROM1, P1 square 1 -3, M1, 3.15m; Level 5c	Balkan_N	MathiesonNature2018	5721-5623 calBCE (6755±30 BP, PSUAMS-1747)	Balkan_N	1240K	Cotatcu	Romania	41.9	27.01	M	K1a2	G2a2b2b	694460
I2533	ROM29, Complex grave 3	Balkan_N	MathiesonNature2018	5480-5372 calBCE (6470±30 BP, PSUAMS-1748)	Balkan_N	1240K	Carcea	Romania	45.466	23.9	F	J1c5	n/a (female)	766266
I5405	LEPI_17	Balkan_N	MathiesonNature2018	5836-5632 calBCE (6829±53 BP, AA-58320)	Balkan_N	1240K	Lepenski Vir	Serbia	44.2667	22.0276	F	HV	n/a (female)	205682
I0518	NBL11_2016.1	England_N	OlaldeNature2018	3360-3100 BCE	England_N	1240K	England, Northampton, Banbury Lane	United Kingdom	44.5529	-0.940217	M	K1a3a1	I2a1b	44209
I0519	NBL11_2011.2	England_N	OlaldeNature2018	3360-3100 BCE	England_N	1240K	England, Northampton, Banbury Lane	United Kingdom	52.2173	-0.940217	M	X2b+226	I2a1a2	85916
I0520	NBL11_2002.1	England_N	OlaldeNature2018	3360-3100 BCE	England_N	1240K	England, Northampton, Banbury Lane	United Kingdom	52.2173	-0.940217	M	U5a2c	I2	16594
I14326	ECP09 SK4040	England_N	This study	3074-2892 calBCE (4336±32 BP, SUERC-52011)	England_N	1240K	England, East Riding of Yorkshire, Thornholme, East Coast Pipeline (field 13)	United Kingdom	52.2173	-0.284114	F	H1c	n/a (female)	796806
I16463	TB 224; Individual 1	England_N	This study	4000-3500 BCE	England_N	1240K	England, North Yorkshire, Cockerham, Elbolton Cave	United Kingdom	54.1117	-1.98927	M	H4a1a2	I2a1b1a1a1	487724
I2605	SK 5587 (DBC 96)	England_N	OlaldeNature2018	3516-3368 calBCE (4658±31 BP) [R_combine: (4710±35 BP, Poz-83483); (4500±60 BP, BM-3173)]	England_N	1240K	England, Buckinghamshire Eton Rowing Course	United Kingdom	54.0504	-0.665402	F	J1c6	n/a (female)	609182
I2606	SK 5856 (DBC 96)	England_N	OlaldeNature2018	3330-2900 BCE	England_N	1240K	England, Buckinghamshire Eton Rowing Course	United Kingdom	51.4928	-0.665402	M	K1a+195	I2a1b1a1a1	664050
I3005	SB 338B2	England_N	BraceDiekmannNatureEcologyEvolution2019	3781-3643 calBCE (4934±35 BP, OxA-34336)	England_N	1240K	England, Somerset, Burrington Combe, Aveline's Hole	United Kingdom	51.4928	-2.75325	F	K1a4a1	n/a (female)	650837
I3040	SB 495A2	England_N	BraceDiekmannNatureEcologyEvolution2019	3650-3500 BCE	England_N	1240K	England, Sussex, Brighton, Whitehawk	United Kingdom	51.3247	-0.112825	M	U8b	I2a1b1	172109
I3068	SB 379D2 (CPC03066)	England_N	OlaldeNature2018	3648-3528 calBCE (4820±34 BP, UBA-29003)	England_N	1240K	England, Derbyshire, Brassington, Carsington Pasture Cave	United Kingdom	50.829	-1.64094	M	T2c1d1	I2a1b1a1a1b	561215
I4949_enhanced	DZSWS:C.11a	England_N	PattersonNature2021 (higher coverage of previously published individual in OlaldeNature2018)	3624-3376 calBCE (4715±20 BP, PSUAMS-2513)	England_N	1240K	England, Wiltshire, Winterbourne Monkton, North Millbarrow	United Kingdom	53.0798	-2.501	M	I2a1b1a1a1	T2b	91338
I5366	SB603A (Shaft 27)	England_N	OlaldeNature2018	3641-3384 calBCE (4775±34 BP, OxA-34470)	England_N	1240K	England, Sussex, Cissbury	United Kingdom	51.5243	-0.399007	F	X2b+226	n/a (female)	568387
I5374	SB 400B3 (TP 2004.9/257)	England_N	OlaldeNature2018	2663-2456 calBCE (4008±39 BP, OxA-16460)	England_N	1240K	England, Somerset, Cheddar, Totty Pot	United Kingdom	50.8609	-2.74332	M	H1c	CT	39093
I5387	SB 543A3	England_N	BraceDiekmannNatureEcologyEvolution2019	3300-2500 BCE	England_N	1240K	England, Wiltshire, Avebury, West Kennet	United Kingdom	51.279	-1.51039	M	U5a2d	I2a1b1a1a1	316107
I6746	SB 350C3	England_N	BraceDiekmannNatureEcologyEvolution2019	3697-3384 calBCE (4809±45 BP, UBA-30800)	England_N	1240K	England, Somerset, Burrington Combe, Aveline's Hole	United Kingdom	51.2431	-2.75325	F	U5b1+16189+@16192	n/a (female)	592821
I6747	SB 381B3	England_N	BraceDiekmannNatureEcologyEvolution2019	3645-3526 calBCE (4808±35 BP, UB-29004)	England_N	1240K	England, Derbyshire, Brassington, Carsington Pasture Cave	United Kingdom	51.3247	-1.64094	M	J1c1b	I2a1b1a1a1	820702
I6750	SB 416B3 (PA SK 3332)	England_N	OlaldeNature2018	3800-3600 BCE	England_N	1240K	England, Wiltshire, Salisbury, Fussell's Lodge	United Kingdom	53.0798	-1.72751	M	K1a+195	I2a1b1a1a1b	399357
I6751	SB 422B3 (PA SK 3324)	England_N	OlaldeNature2018	3800-3600 BCE	England_N	1240K	England, Wiltshire, Salisbury, Fussell's Lodge	United Kingdom	51.0912	-1.72751	F	U5b1+16189+@16192	n/a (female)	717793
I6753	SB 451B3	England_N	BraceDiekmannNatureEcologyEvolution2019	3730-2980 BCE	England_N	1240K	England, Kent, Trottiscliffe, Coldrum	United Kingdom	51.0912	0.372682	M	K1a2b	I2a1b1a1a1	735301
I6755	SB 467A3	England_N	BraceDiekmannNatureEcologyEvolution2019	3644-3527 calBCE (4808±32 BP, OxA-13539)	England_N	1240K	England, North Yorkshire, Ha Cave, Giggleswick Scar	United Kingdom	51.3216	-2.28728	M	I2a1b1a1a1b	K	411539
I6757	SB 470A3	England_N	BraceDiekmannNatureEcologyEvolution2019	3642-3378 calBCE (4766±48 BP, UBA-32285)	England_N	1240K	England, North Yorkshire, Attermire Scar, Jubilee Cave	United Kingdom	54.0744	-2.27362	M	J1c9	I2a1b1a1a1b	800482
I6759	SB 474C3 (Skull No. 1)	England_N	OlaldeNature2018	3641-3526 calBCE (4801±31 BP)	England_N	1240K	England, North Yorkshire, Kelco Cave, Giggleswick Scar	United Kingdom	54.0817	-2.28728	M	J1	I2a1a2	756173
I6760	SB 488B3	England_N	BraceDiekmannNatureEcologyEvolution2019	3946-3710 calBCE (5023±34 BP, OxA-17173)	England_N	1240K	England, Gloucestershire, Hampnett, Burn Ground	United Kingdom	54.0744	-1.85044	M	U5b2a	I2a1b1a1a1	526141
I6761	SB 492A3 (Skull 4 (R3688/130))	England_N	OlaldeNature2018	3650-3500 BCE	England_N	1240K	England, Sussex, Brighton, Whitehawk	United Kingdom	51.8434	-0.112825	F	K1a+195	n/a (female)	534096
I6762	SB 511A3 (PA SK 1855)	England_N	OlaldeNature2018	4000-3500 BCE	England_N	1240K	England, Gloucestershire, Chipping Norton, Upper Swell	United Kingdom	50.829	-1.44592	M	K1a1b1	I2a1b1a1a1b	588350
I4949	DZSWS:C.11a	England_N	Additional data on individual first reported in OlaldeNature2018; see original publication for archaeological context	3624-3376 calBCE (4715±20 BP, PSUAMS-2513)	England_N	1240K	England, Wiltshire, Winterbourne Monkton, North Millbarrow	United Kingdom	51.5611	-2.501	M	T2b	I2a1b1a1a1	75311
mota_noUDG.SG	Mota	Ethiopia_4500BP.SG	LlorenteScience2015	2576-2465 calBCE (3997±29 BP, OxA-29631)	Ethiopia_4500BP.SG	Shotgun	Gamo Highlands, Mota Cave	Ethiopia	51.5243	38.2079	M	..	L3x2a	1148277
I5950.SG	Mota	Ethiopia_4500BP.SG	LipsonSawchukNature2022 (higher shotgun coverage of individual first published in LlorenteScience2015)	2576-2465 calBCE (3997±29 BP, OxA-29631)	Ethiopia_4500BP.SG	Shotgun	Gamo Highlands, Mota Cave	Ethiopia	6.79749	38.2079	M	..	L3x2a	1149600
FLR001	FLR 1-5	France_MN	RivollatScienceAdvance2020	4542-4367 calBCE (5640±30 BP, Beta-421634)	France_MN	1240K	Calvados, Fleury-sur-Orne	France	6.79749	-0.38	M	U5b2b3a	H2c~	505651
FLR002	FLR 8-5	France_MN	RivollatScienceAdvance2020	4214-3958 calBCE (5210±30 BP, Beta-416654)	France_MN	1240K	Calvados, Fleury-sur-Orne	France	49.19	-0.38	M	J2b1a	H2c~	514037
FLR003	FLR 19-5	France_MN	RivollatScienceAdvance2020	4531-4356 calBCE (5610±30 BP, Beta-416656)	France_MN	1240K	Calvados, Fleury-sur-Orne	France	49.19	-0.38	M	J2a1a1	G2a2a1	682673
FLR004	FLR 26-5	France_MN	RivollatScienceAdvance2020	4678-4458 calBCE (5720±30 BP, Beta-413158)	France_MN	1240K	Calvados, Fleury-sur-Orne	France	49.19	-0.38	M	K1b1	H2c~	719941
FLR005	FLR 37-5	France_MN	RivollatScienceAdvance2020	4444-4262 calBCE (5500±30 BP, Beta-416661)	France_MN	1240K	Calvados, Fleury-sur-Orne	France	49.19	-0.38	M	J1c1b1	G2a2a1	604220
FLR007	FLR 953A	France_MN	RivollatScienceAdvance2020	4446-4331 calBCE (5520±30 BP, Beta-416662)	France_MN	1240K	Calvados, Fleury-sur-Orne	France	49.19	-0.38	M	U5b1c	G2a2a1a	726349
FLR010	FLR 28-6	France_MN	RivollatScienceAdvance2020	4447-4346 calBCE (5550±30 BP, Beta-416659)	France_MN	1240K	Calvados, Fleury-sur-Orne	France	49.19	-0.38	M	T2c1d+152	G2a2a	309628
FLR013	FLR 31-5B	France_MN	RivollatScienceAdvance2020	4486-4350 calBCE (5580±30 BP, Beta-413162)	France_MN	1240K	Calvados, Fleury-sur-Orne	France	49.19	-0.38	F	J2b1d	n/a (female)	358113
FLR014	FLR 35-5	France_MN	RivollatScienceAdvance2020	4546-4368 calBCE (5650±30 BP, Beta-413164)	France_MN	1240K	Calvados, Fleury-sur-Orne	France	49.19	-0.38	M	K1a	H2c~	369315
GRG003	GLN 204	France_MN	RivollatScienceAdvance2020	5000-4000 BCE	France_MN	1240K	Yonne, Gurgy "les Noisats"	France	49.19	3.56	M	K1a+195	G2a2b2a1	723625
GRG008	GLN 210	France_MN	RivollatScienceAdvance2020	5000-4000 BCE	France_MN	1240K	France, Yonne, Gurgy "les Noisats" Family A (12 members) (we detect 21 2d/3d relative pairs: GRG008-GRG018, GRG023-GRG027, GRG021-GRG027, GRG018-GRG027, GRG023-GRG035, GRG016-GRG023, GRG016-GRG025, GRG016-GRG035, GRG016-GRG041, GRG015-GRG041, GRG008-GRG041, GRG018-GRG041, GRG021-GRG041, GRG023-GRG041, GRG027-GRG041, GRG035-GRG041, GRG057-GRG041, GRG057-GRG008, GRG057-GRG018, GRG057-GRG021, GRG057…	France	47.97	3.56	M	U5b1+16189+@16192	G2a2b2a1	651373
GRG015	GLN 215B	France_MN	RivollatScienceAdvance2020	5000-4000 BCE	France_MN	1240K	France, Yonne, Gurgy "les Noisats" Family A (12 members) (we detect 21 2d/3d relative pairs: GRG008-GRG018, GRG023-GRG027, GRG021-GRG027, GRG018-GRG027, GRG023-GRG035, GRG016-GRG023, GRG016-GRG025, GRG016-GRG035, GRG016-GRG041, GRG015-GRG041, GRG008-GRG041, GRG018-GRG041, GRG021-GRG041, GRG023-GRG041, GRG027-GRG041, GRG035-GRG041, GRG057-GRG041, GRG057-GRG008, GRG057-GRG018, GRG057-GRG021, GRG057…	France	47.97	3.56	F	J1c1b	n/a (female)	768772
GRG016	GLN 220	France_MN	RivollatScienceAdvance2020	4542-4363 calBCE (5635±35 BP, Lyon-4680, SacA-9832)	France_MN	1240K	France, Yonne, Gurgy "les Noisats" Family A (12 members) (we detect 21 2d/3d relative pairs: GRG008-GRG018, GRG023-GRG027, GRG021-GRG027, GRG018-GRG027, GRG023-GRG035, GRG016-GRG023, GRG016-GRG025, GRG016-GRG035, GRG016-GRG041, GRG015-GRG041, GRG008-GRG041, GRG018-GRG041, GRG021-GRG041, GRG023-GRG041, GRG027-GRG041, GRG035-GRG041, GRG057-GRG041, GRG057-GRG008, GRG057-GRG018, GRG057-GRG021, GRG057…	France	47.97	3.56	M	N1a1a1a	G2a2b2a1	638308
GRG018	GLN 223	France_MN	RivollatScienceAdvance2020	4784-4537 calBCE (5795±45 BP, Lyon-5875, SacA-14823)	France_MN	1240K	France, Yonne, Gurgy "les Noisats" Family A (12 members) (we detect 21 2d/3d relative pairs: GRG008-GRG018, GRG023-GRG027, GRG021-GRG027, GRG018-GRG027, GRG023-GRG035, GRG016-GRG023, GRG016-GRG025, GRG016-GRG035, GRG016-GRG041, GRG015-GRG041, GRG008-GRG041, GRG018-GRG041, GRG021-GRG041, GRG023-GRG041, GRG027-GRG041, GRG035-GRG041, GRG057-GRG041, GRG057-GRG008, GRG057-GRG018, GRG057-GRG021, GRG057…	France	47.97	3.56	F	U5b3	n/a (female)	366108
GRG019	GLN 225	France_MN	RivollatScienceAdvance2020	5000-4000 BCE	France_MN	1240K	Yonne, Gurgy "les Noisats"	France	47.97	3.56	F	V	n/a (female)	749567
GRG021	GLN 227	France_MN	RivollatScienceAdvance2020	5000-4000 BCE	France_MN	1240K	France, Yonne, Gurgy "les Noisats" Family A (12 members) (we detect 21 2d/3d relative pairs: GRG008-GRG018, GRG023-GRG027, GRG021-GRG027, GRG018-GRG027, GRG023-GRG035, GRG016-GRG023, GRG016-GRG025, GRG016-GRG035, GRG016-GRG041, GRG015-GRG041, GRG008-GRG041, GRG018-GRG041, GRG021-GRG041, GRG023-GRG041, GRG027-GRG041, GRG035-GRG041, GRG057-GRG041, GRG057-GRG008, GRG057-GRG018, GRG057-GRG021, GRG057…	France	47.97	3.56	M	H3+152	G2a2b2a1	692897
GRG022	GLN 229	France_MN	RivollatScienceAdvance2020	5000-4000 BCE	France_MN	1240K	Yonne, Gurgy "les Noisats"	France	47.97	3.56	M	K1a1b1	H2c~	668686
GRG023	GLN 231A	France_MN	RivollatScienceAdvance2020	5000-4000 BCE	France_MN	1240K	France, Yonne, Gurgy "les Noisats" Family A (12 members) (we detect 21 2d/3d relative pairs: GRG008-GRG018, GRG023-GRG027, GRG021-GRG027, GRG018-GRG027, GRG023-GRG035, GRG016-GRG023, GRG016-GRG025, GRG016-GRG035, GRG016-GRG041, GRG015-GRG041, GRG008-GRG041, GRG018-GRG041, GRG021-GRG041, GRG023-GRG041, GRG027-GRG041, GRG035-GRG041, GRG057-GRG041, GRG057-GRG008, GRG057-GRG018, GRG057-GRG021, GRG057…	France	47.97	3.56	M	J2b1a	G2a2b2a	373983
GRG025	GLN 232C	France_MN	RivollatScienceAdvance2020	5000-4000 BCE	France_MN	1240K	France, Yonne, Gurgy "les Noisats" Family A (12 members) (we detect 21 2d/3d relative pairs: GRG008-GRG018, GRG023-GRG027, GRG021-GRG027, GRG018-GRG027, GRG023-GRG035, GRG016-GRG023, GRG016-GRG025, GRG016-GRG035, GRG016-GRG041, GRG015-GRG041, GRG008-GRG041, GRG018-GRG041, GRG021-GRG041, GRG023-GRG041, GRG027-GRG041, GRG035-GRG041, GRG057-GRG041, GRG057-GRG008, GRG057-GRG018, GRG057-GRG021, GRG057…	France	47.97	3.56	F	K1a3a	n/a (female)	678562
GRG027	GLN 243A	France_MN	RivollatScienceAdvance2020	4840-4615 calBCE (5870±40 BP, Lyon-4444, SacA-8627)	France_MN	1240K	France, Yonne, Gurgy "les Noisats" Family A (12 members) (we detect 21 2d/3d relative pairs: GRG008-GRG018, GRG023-GRG027, GRG021-GRG027, GRG018-GRG027, GRG023-GRG035, GRG016-GRG023, GRG016-GRG025, GRG016-GRG035, GRG016-GRG041, GRG015-GRG041, GRG008-GRG041, GRG018-GRG041, GRG021-GRG041, GRG023-GRG041, GRG027-GRG041, GRG035-GRG041, GRG057-GRG041, GRG057-GRG008, GRG057-GRG018, GRG057-GRG021, GRG057…	France	47.97	3.56	M	H1	G2a2b2a1	739322
GRG028	GLN 243B	France_MN	RivollatScienceAdvance2020	4836-4606 calBCE (5855±40 BP, Lyon-4446, SacA-8629)	France_MN	1240K	Yonne, Gurgy "les Noisats"	France	47.97	3.56	F	X2b+226	n/a (female)	604381
GRG032	GLN 248	France_MN	RivollatScienceAdvance2020	4310-3994 calBCE (5303±40 BP, Ly-12933)	France_MN	1240K	Yonne, Gurgy "les Noisats"	France	47.97	3.56	F	K1a+195	n/a (female)	723723
GRG035	GLN 256	France_MN	RivollatScienceAdvance2020	5000-4000 BCE	France_MN	1240K	France, Yonne, Gurgy "les Noisats" Family A (12 members) (we detect 21 2d/3d relative pairs: GRG008-GRG018, GRG023-GRG027, GRG021-GRG027, GRG018-GRG027, GRG023-GRG035, GRG016-GRG023, GRG016-GRG025, GRG016-GRG035, GRG016-GRG041, GRG015-GRG041, GRG008-GRG041, GRG018-GRG041, GRG021-GRG041, GRG023-GRG041, GRG027-GRG041, GRG035-GRG041, GRG057-GRG041, GRG057-GRG008, GRG057-GRG018, GRG057-GRG021, GRG057…	France	47.97	3.56	M	H1+152	G2a2b2a1	572762
GRG041	GLN 276	France_MN	RivollatScienceAdvance2020	5000-4000 BCE	France_MN	1240K	France, Yonne, Gurgy "les Noisats" Family A (12 members) (we detect 21 2d/3d relative pairs: GRG008-GRG018, GRG023-GRG027, GRG021-GRG027, GRG018-GRG027, GRG023-GRG035, GRG016-GRG023, GRG016-GRG025, GRG016-GRG035, GRG016-GRG041, GRG015-GRG041, GRG008-GRG041, GRG018-GRG041, GRG021-GRG041, GRG023-GRG041, GRG027-GRG041, GRG035-GRG041, GRG057-GRG041, GRG057-GRG008, GRG057-GRG018, GRG057-GRG021, GRG057…	France	47.97	3.56	M	K1a2	H	553293
GRG043	GLN 280	France_MN	RivollatScienceAdvance2020	5000-4000 BCE	France_MN	1240K	Yonne, Gurgy "les Noisats"	France	47.97	3.56	M	H+152	G2a2b2a1	667834
GRG047	GLN 287	France_MN	RivollatScienceAdvance2020	5000-4000 BCE	France_MN	1240K	France, Yonne, Gurgy "les Noisats" Family A (2 members) (GRG047-GRG056 are 2d/3d rels)	France	47.97	3.56	M	U8b1b	G2a2b2a1	457765
GRG049	GLN 289B	France_MN	RivollatScienceAdvance2020	4781-4460 calBCE (5773±58 BP, Ly-12934)	France_MN	1240K	Yonne, Gurgy "les Noisats"	France	47.97	3.56	F	K1a2c	n/a (female)	82998
GRG050	GLN 294	France_MN	RivollatScienceAdvance2020	5000-4000 BCE	France_MN	1240K	Yonne, Gurgy "les Noisats"	France	47.97	3.56	F	U5b1c	n/a (female)	406633
GRG052	GLN 299	France_MN	RivollatScienceAdvance2020	5000-4000 BCE	France_MN	1240K	Yonne, Gurgy "les Noisats"	France	47.97	3.56	M	J1c1b	G2a2b2a1a	587296
GRG056	GLN 313	France_MN	RivollatScienceAdvance2020	5000-4000 BCE	France_MN	1240K	France, Yonne, Gurgy "les Noisats" Family A (2 members) (GRG047-GRG056 are 2d/3d rels)	France	47.97	3.56	F	H26	n/a (female)	453784
GRG057	GLN 317	France_MN	RivollatScienceAdvance2020	4786-4547 calBCE (5815±45 BP, Lyon-4449, SacA-8632)	France_MN	1240K	France, Yonne, Gurgy "les Noisats" Family A (12 members) (we detect 21 2d/3d relative pairs: GRG008-GRG018, GRG023-GRG027, GRG021-GRG027, GRG018-GRG027, GRG023-GRG035, GRG016-GRG023, GRG016-GRG025, GRG016-GRG035, GRG016-GRG041, GRG015-GRG041, GRG008-GRG041, GRG018-GRG041, GRG021-GRG041, GRG023-GRG041, GRG027-GRG041, GRG035-GRG041, GRG057-GRG041, GRG057-GRG008, GRG057-GRG018, GRG057-GRG021, GRG057…	France	47.97	3.56	M	H1	G2a2b2a1	520265
OBN002	OB 4017-1	France_MN	RivollatScienceAdvance2020	5000-4500 BCE	France_MN	1240K	Bas-Rhin, Obernai	France	47.97	7.48	F	V	n/a (female)	411897
OBN004	OB 4088-1	France_MN	RivollatScienceAdvance2020	4678-4496 calBCE (5732±25 BP, LTL-18525A)	France_MN	1240K	Bas-Rhin, Obernai	France	48.46	7.48	M	K1a2b	I2a1a2	498824
OBN005	OB 4090-1	France_MN	RivollatScienceAdvance2020	5023-4845 calBCE (6044±25 BP, LTL-18526A)	France_MN	1240K	Bas-Rhin, Obernai	France	48.46	7.48	M	V	I2a1a2	431953
OBN006	OB 4730-1	France_MN	RivollatScienceAdvance2020	5209-4954 calBCE (6124±25 BP, LTL-18527A)	France_MN	1240K	Bas-Rhin, Obernai	France	48.46	7.48	M	N1a1a1	C1a2	521030
OBN007	OB 4001-1	France_MN	RivollatScienceAdvance2020	4536-4349 calBCE (5601±45 BP, LTL-18528A)	France_MN	1240K	Bas-Rhin, Obernai	France	48.46	7.48	M	K1	I2a1a2	541184
OBN008	OB 4015-1	France_MN	RivollatScienceAdvance2020	4686-4499 calBCE (5743±30 BP, SUERC-52378)	France_MN	1240K	Bas-Rhin, Obernai	France	48.46	7.48	F	HV+16311	n/a (female)	826308
OBN009	OB 4035-1	France_MN	RivollatScienceAdvance2020	4537-4364 calBCE (5628±25 BP, LTL-18529A)	France_MN	1240K	Bas-Rhin, Obernai	France	48.46	7.48	F	T2b4	n/a (female)	661561
OBN010	OB 4106-1	France_MN	RivollatScienceAdvance2020	5000-4500 BCE	France_MN	1240K	Bas-Rhin, Obernai	France	48.46	7.48	F	H45	n/a (female)	612176
OBN011	OB 4664-1	France_MN	RivollatScienceAdvance2020	4686-4504 calBCE (5749±25 BP, LTL-18531A)	France_MN	1240K	Bas-Rhin, Obernai	France	48.46	7.48	M	H2a2?	I2a1a2	547820
PRI001	Prissé 1	France_MN	RivollatScienceAdvance2020	4342-4077 calBCE (5406±32 BP, OxA-15063)	France_MN	1240K	Deux-Sèvres, Prissé-la-Charrière	France	48.46	-0.48	M	X2b+226	I2a1a2	575724
PRI005	Prissé 5	France_MN	RivollatScienceAdvance2020	4300-4100 BCE	France_MN	1240K	Deux-Sèvres, Prissé-la-Charrière	France	46.15	-0.48	F	H3	n/a (female)	55468
PRI006	Prissé 6	France_MN	RivollatScienceAdvance2020	4300-4100 BCE	France_MN	1240K	Deux-Sèvres, Prissé-la-Charrière	France	46.15	-0.48	F	H3	n/a (female)	372525
I0108	ROT6	Germany_BellBeaker	MathiesonNature2015 (1240k of same same sample with 390k in HaakLazaridis2015)	2575-2297 calBCE (3953±47 BP, Erl-8710)	Germany_BellBeaker	1240K	Rothenschirmbach	Germany	46.15	11.54	F	H5a3	n/a (female)	735134
I0111	ROT4	Germany_BellBeaker	MathiesonNature2015 (1240k of same same sample with 390k in HaakLazaridis2015)	2474-2201 calBCE (3881±50 BP, Erl-8712)	Germany_BellBeaker	1240K	Rothenschirmbach	Germany	51.45	11.54	F	H3ao	n/a (female)	539767
I0112	QUEXII6	Germany_BellBeaker	MathiesonNature2015 (1240k of same same sample with 390k in HaakLazaridis2015)	2455-2141 calBCE (3820±42 BP, Erl-7038)	Germany_BellBeaker	1240K	Quedlinburg Site XII	Germany	51.45	11.141	F	H13a1a2	n/a (female)	948580
I0113	QUEXII4	Germany_BellBeaker	MathiesonNature2015 (1240k of same same sample with 390k in HaakLazaridis2015)	2396-2034 calBCE (3773±47 BP, Erl-7283)	Germany_BellBeaker	1240K	Quedlinburg Site XII	Germany	51.791	11.141	F	n/a (female)	J1c5	585608
I0806	QLB28	Germany_BellBeaker	MathiesonNature2015 (1240k of same same sample with 390k in HaakLazaridis2015)	2433-2147 calBCE (3824±25 BP, MAMS-22820)	Germany_BellBeaker	1240K	Quedlinburg Site VII	Germany	51.791	11.14	M	H1	R1b1a1b1a1a2	133159
I1546	BZH2	Germany_BellBeaker	MathiesonNature2015	2500-2050 BCE	Germany_BellBeaker	1240K	Benzingerode-Heimburg	Germany	51.79	10.91	F	U5a1b1	n/a (female)	149522
I1549	BZH15	Germany_BellBeaker	MathiesonNature2015	2500-2050 BCE	Germany_BellBeaker	1240K	Benzingerode-Heimburg	Germany	51.82	10.91	F	W1c1	n/a (female)	779855
I3588	Grave 2	Germany_BellBeaker	OlaldeNature2018	2300-2150 BCE	Germany_BellBeaker	1240K	Bavaria, Alburg-Lerchenhaid, Spedition Häring, Stkr. Straubing	Germany	51.82	12.5332	M	H1e1a	R1b1a1b1a1	413239
I3589	Grave 3	Germany_BellBeaker	OlaldeNature2018	2300-2150 BCE	Germany_BellBeaker	1240K	Bavaria, Alburg-Lerchenhaid, Spedition Häring, Stkr. Straubing	Germany	48.8833	12.5332	M	U4d1	R1b1a1b1a1a2b1	526583
I3590	Grave 4	Germany_BellBeaker	OlaldeNature2018	2341-2141 calBCE (3802±26 BP, BRAMS-1217)	Germany_BellBeaker	1240K	Bavaria, Alburg-Lerchenhaid, Spedition Häring, Stkr. Straubing	Germany	48.8833	12.5332	F	H1	n/a (female)	421623
I3594	Grave 9	Germany_BellBeaker	OlaldeNature2018	2300-2150 BCE	Germany_BellBeaker	1240K	Bavaria, Alburg-Lerchenhaid, Spedition Häring, Stkr. Straubing	Germany	48.8833	12.5332	F	T2	n/a (female)	613550
I3600	Grave 14	Germany_BellBeaker	OlaldeNature2018	2300-2150 BCE	Germany_BellBeaker	1240K	Bavaria, Alburg-Lerchenhaid, Spedition Häring, Stkr. Straubing	Germany	48.8833	12.5332	F	U5b	n/a (female)	288217
I3601	Grave 15	Germany_BellBeaker	OlaldeNature2018	2300-2150 BCE	Germany_BellBeaker	1240K	Bavaria, Alburg-Lerchenhaid, Spedition Häring, Stkr. Straubing	Germany	48.8833	12.5332	F	H10e	n/a (female)	656301
I4134	RISE564 (F0241, obj. 25, grave 6)	Germany_BellBeaker	OlaldeNature2018 (known there as I5022)	2800-1800 BCE	Germany_BellBeaker	1240K	Osterhofen-Altenmarkt	Germany	48.8833	13.016	M	HV	R1b1a1b	64461
I4143	RISE562 (F0228, obj. 136/92, gr.9)	Germany_BellBeaker	OlaldeNature2018 (known there as I5020)	2456-2203 calBCE (3848±34 BP, Hd-19835)	Germany_BellBeaker	1240K	Landau an der Isar	Germany	48.691	12.707	F	H2a1e	n/a (female)	113523
I4144	RISE563 (F0234, obj. 8, grave 3)	Germany_BellBeaker	OlaldeNature2018 (known there as I5021)	2573-2310 calBCE (3955±35 BP, Poz-84553)	Germany_BellBeaker	1240K	Osterhofen-Altenmarkt	Germany	48.663	13.016	M	K1	R1b1a1b	95107
I5014	RISE556 (F0003, Grave 4)	Germany_BellBeaker	OlaldeNature2018	2500-2000 BCE	Germany_BellBeaker	1240K	Manching-Oberstimm	Germany	48.691	11.453	F	V	n/a (female)	106126
I5023	RISE565 (F0243, obj. 28)	Germany_BellBeaker	OlaldeNature2018	2500-2000 BCE	Germany_BellBeaker	1240K	Osterhofen-Altenmarkt	Germany	48.711	13.016	F	U2e1a1	n/a (female)	526765
I5523	F0226 (obj. 130/92, Gr. 7)	Germany_BellBeaker	OlaldeNature2018	2800-1800 BCE	Germany_BellBeaker	1240K	Landau, DGF-Lan	Germany	48.691	12.707	F	K1b1a1+199	n/a (female)	530348
I5524	F0224 (obj. 101/92, Gr. 5)	Germany_BellBeaker	OlaldeNature2018	2800-1800 BCE	Germany_BellBeaker	1240K	Landau, DGF-Lan	Germany	48.663	12.707	F	H72	n/a (female)	574067
I5525	F0274 (obj. 103/92, Gr. 4)	Germany_BellBeaker	OlaldeNature2018	2800-1800 BCE	Germany_BellBeaker	1240K	Landau, DGF-Lan	Germany	48.663	12.707	F	U4b1b2	n/a (female)	776777
I5527	F0215 (Grab 1)	Germany_BellBeaker	OlaldeNature2018	2800-1800 BCE	Germany_BellBeaker	1240K	Manching-Oberstimm	Germany	48.663	11.453	F	K2b1a1	n/a (female)	23115
I5529	F0238 (obj. 21)	Germany_BellBeaker	OlaldeNature2018	2800-1800 BCE	Germany_BellBeaker	1240K	Osterhofen-Altenmarkt	Germany	48.711	13.016	M	HV15	R1b1a1b1a1a2b1	443546
I5531	F0180 (Gr. D)	Germany_BellBeaker	OlaldeNature2018	2800-1800 BCE	Germany_BellBeaker	1240K	Weichering	Germany	48.691	11.3254	F	T2b	n/a (female)	609760
I5658	RISE922 (CGG_2_017845, Grave 9)	Germany_BellBeaker	OlaldeNature2018	2500-2000 BCE	Germany_BellBeaker	1240K	Irlbach LKR	Germany	48.7059	12.75	F	T2b+152	n/a (female)	283954
I5659	RISE923 (CGG_2_017846, Grave 10)	Germany_BellBeaker	OlaldeNature2018	2500-2000 BCE	Germany_BellBeaker	1240K	Irlbach LKR	Germany	48.841	12.75	M	K1a4b	R1b1a1b	112390
I5833	RISE924 (CGG_2_017847, Grave 11)	Germany_BellBeaker	OlaldeNature2018	2500-2000 BCE	Germany_BellBeaker	1240K	Irlbach LKR	Germany	48.841	12.75	M	J1c	R1b1a1b1a1a2b1	665658
I5834	RISE927 (CGG_2_017850, Grave 17)	Germany_BellBeaker	OlaldeNature2018	2500-2000 BCE	Germany_BellBeaker	1240K	Irlbach LKR	Germany	48.841	12.75	F	W5	n/a (female)	604322
I5836	FM 14-003 (Langgewann 82, St. 95)	Germany_BellBeaker	OlaldeNature2018	2800-1800 BCE	Germany_BellBeaker	1240K	Worms-Herrnsheim	Germany	48.841	8.32768	F	H1b1+16362	n/a (female)	414496
I6482	F0184 (Gr. A)	Germany_BellBeaker	OlaldeNature2018	2800-1800 BCE	Germany_BellBeaker	1240K	Weichering	Germany	49.6529	11.3254	F	U4d2	n/a (female)	16607
I6590	RISE915 (CGG_2_017838, Grave 2)	Germany_BellBeaker	OlaldeNature2018	2500-2000 BCE	Germany_BellBeaker	1240K	Irlbach LKR	Germany	48.7059	12.75	F	X2c1	n/a (female)	822740
I6591	RISE914 (CGG_2_017837, Grave 1)	Germany_BellBeaker	OlaldeNature2018	2500-2000 BCE	Germany_BellBeaker	1240K	Irlbach LKR	Germany	48.841	12.75	F	U5b2c	n/a (female)	814270
I6624	RISE932 (CGG_2_017855, Grave 22)	Germany_BellBeaker	OlaldeNature2018	2500-2000 BCE	Germany_BellBeaker	1240K	Irlbach LKR	Germany	48.841	12.75	F	T1a1	n/a (female)	623566
I0060	ROT3	Germany_BellBeaker	MathiesonNature2015	2404-2146 calBCE (3822±25 BP, MAMS-22819)	Germany_BellBeaker	1240K	Rothenschirmbach	Germany	48.841	11.54	F	n/a (female)	K1a2c	121032
I3602	Grave 16	Germany_BellBeaker	OlaldeNature2018	2300-2150 BCE	Germany_BellBeaker	1240K	Bavaria, Alburg-Lerchenhaid, Spedition Häring, Stkr. Straubing	Germany	51.45	12.5332	F	n/a (female)	I3a	85826
I3604	Obj. 278	Germany_BellBeaker	OlaldeNature2018	2500-2000 BCE	Germany_BellBeaker	1240K	Bavaria, Künzing-Bruck, Lkr. Deggendorf	Germany	48.8833	13.0736	M	..	HV9	30170
I4249	RISE917=grave4 (CGG_2_017840, Grave 4)	Germany_BellBeaker	OlaldeNature2018	2341-2141 calBCE (3802±26 BP, BRAMS1217)	Germany_BellBeaker	1240K	Irlbach LKR	Germany	48.6639	12.75	F	n/a (female)	H5a1	32730
I4250	RISE918=grave5 (CGG_2_017841, Grave 5)	Germany_BellBeaker	OlaldeNature2018	2441-2147 calBCE (3825±26 BP, BRAMS1219)	Germany_BellBeaker	1240K	Irlbach LKR	Germany	48.841	12.75	F	n/a (female)	U5a1a2b	29730
I5655	RISE919 (CGG_2_017842, Grave 6)	Germany_BellBeaker	OlaldeNature2018	2500-2000 BCE	Germany_BellBeaker	1240K	Irlbach LKR	Germany	48.841	12.75	F	n/a (female)	H5a1	25607
I5661	RISE926 (CGG_2_017849, Grave 16)	Germany_BellBeaker	OlaldeNature2018	2500-2000 BCE	Germany_BellBeaker	1240K	Irlbach LKR	Germany	48.841	12.75	M	..	K1b1b1	87772
I5663	RISE929 (CGG_2_017852, Grave 19)	Germany_BellBeaker	OlaldeNature2018	2500-2000 BCE	Germany_BellBeaker	1240K	Irlbach LKR	Germany	48.841	12.75	M	..	U5a2+16294	22706
I7527	GANJ_25_M	Iran_GanjDareh_N	NarasimhanPattersonScience2019	8200-7700 BCE	Iran_GanjDareh_N	1240K	Ganj Dareh	Iran	48.841	48.116	F	n/a (female)	U7a	98500
I1290	GD13A	Iran_GanjDareh_N	LazaridisNature2016	8170-7606 calBCE (8780±50 BP, Poz-81100)	Iran_GanjDareh_N	1240K	Ganj Dareh	Iran	34.45	48.116	F	n/a (female)	X1'2'3	836565
I1944	GD14B (Ganj Dareh #14b)	Iran_GanjDareh_N	NarasimhanPattersonScience2019 (supplement of Lazaridis Nature 2016)	8000-7700 BCE	Iran_GanjDareh_N	1240K	Ganj Dareh	Iran	34.45	48.116	F	n/a (female)	R2+13500	60411
I1945	GD16 (Ganj Dareh #16)	Iran_GanjDareh_N	NarasimhanPattersonScience2019 (supplement of Lazaridis Nature 2016)	8000-7700 BCE	Iran_GanjDareh_N	1240K	Ganj Dareh	Iran	34.45	48.116	M	P1(xQ,R1b1a2,R1a1a1b1a1b,R1a1a1b1a3a,R1a1a1b2a2a)	J1	240450
I1947	GD22 (Ganj Dareh #22)	Iran_GanjDareh_N	NarasimhanPattersonScience2019	8211-7827 calBCE (8860±30 BP, Beta-432800)	Iran_GanjDareh_N	1240K	Ganj Dareh	Iran	34.45	48.116	M	..	R2b	913988
I1949	GD37 (Ganj Dareh #37)	Iran_GanjDareh_N	NarasimhanPattersonScience2019 (supplement of Lazaridis Nature 2016)	8242-7954 calBCE (8915±40 BP, PSUAMS-2261)	Iran_GanjDareh_N	1240K	Ganj Dareh	Iran	34.45	48.116	M	CT	R2b	139812
I1951	GD39 (Ganj Dareh #39)	Iran_GanjDareh_N	NarasimhanPattersonScience2019 (supplement of Lazaridis Nature 2016)	8198-7613 calBCE (8800±50 BP, Poz-81109)	Iran_GanjDareh_N	1240K	Ganj Dareh	Iran	34.45	48.116	F	n/a (female)	HV	35814
I1954	GD41 (Ganj Dareh #41)	Iran_GanjDareh_N	NarasimhanPattersonScience2019	8295-7976 calBCE (9000±40 BP, Beta-436170)	Iran_GanjDareh_N	1240K	Ganj Dareh	Iran	34.45	48.116	M	..	R2b	917421
S1944.E1.L3_v54.1_addback	GD14B (Ganj Dareh #14b)	Iran_GanjDareh_N	NarasimhanPattersonScience2019 (supplement of Lazaridis Nature 2016)	8000-7700 BCE	Iran_GanjDareh_N	1240K	Ganj Dareh	Iran	34.45	48.116	F	..	R2+13500	25888
S1951.E1.L3_v54.1_addback	GD39 (Ganj Dareh #39)	Iran_GanjDareh_N	NarasimhanPattersonScience2019 (supplement of Lazaridis Nature 2016)	8198-7613 calBCE (8800±50 BP, Poz-81109)	Iran_GanjDareh_N	1240K	Ganj Dareh	Iran	34.45	48.116	F	..	HV	28139
I13433	KS-T1-8; comingled burial Tomb A	Greece_Delphi_BA_Mycenaean	LazaridisAlpaslanRoodenbergScience2022	1350-1150 BCE	Greece_Delphi_BA_Mycenaean	1240K	Kastrouli (Desfina, Phokis, near Delphi)	Greece	34.45	22.575	F	n/a (female)	U3b1	61071
I13531	KAS-3; comingled burial Tomb A	Greece_Delphi_BA_Mycenaean	LazaridisAlpaslanRoodenbergScience2022	1350-1150 BCE	Greece_Delphi_BA_Mycenaean	1240K	Kastrouli (Desfina, Phokis, near Delphi)	Greece	38.3991	22.575	F	n/a (female)	U3b	66140
I13580	KAS-10; comingled burial Tomb A	Greece_Delphi_BA_Mycenaean	LazaridisAlpaslanRoodenbergScience2022	1371-1123 calBCE (2990±25 BP, PSUAMS-6823)	Greece_Delphi_BA_Mycenaean	1240K	Kastrouli (Desfina, Phokis, near Delphi)	Greece	38.3991	22.575	M	..	K2b	133904
I19017	u-37c	Croatia_MBA_Cetina	LazaridisAlpaslanRoodenbergScience2022	2000-1600 BCE	Croatia_MBA_Cetina	1240K	Cetina Valley	Croatia	38.3991	16.4327	F	n/a (female)	H6a1a	111390
I24342	P8545 (Tumulus 3, G 1)	Croatia_MBA	PattersonNature2021	1501-1421 calBCE (3185±20 BP, UCIAMS-233623)	Croatia_MBA	1240K	Velim-Kosa	Croatia	43.9672	15.7253	M	..	T2b23	820306
I26773	P9210 (Nebengrab 1, lubanja 1, 9)	Croatia_MBA	PattersonNature2021	1550-1200 BCE	Croatia_MBA	1240K	Mušego/Mon Sego	Croatia	43.8874	13.7084	F	n/a (female)	J1c2	728296
I26774	P9211 (Nebengrab 1, lubanja 2, 11)	Croatia_MBA	PattersonNature2021	1550-1200 BCE	Croatia_MBA	1240K	Mušego/Mon Sego	Croatia	45.0682	13.7084	F	n/a (female)	J1c2	827364
I26893	P9223 (Nebengrab 1, 111/2)	Croatia_MBA	PattersonNature2021	1550-1200 BCE	Croatia_MBA	1240K	Mušego/Mon Sego	Croatia	45.0682	13.7084	F	n/a (female)	U8b1b1	861181
I4331	VV1 (Gr. 2A)	Croatia_MBA	MathiesonNature2018	1618-1517 calBCE (3305±20 BP, PSUAMS-2257)	Croatia_MBA	1240K	Veliki Vanik	Croatia	45.0682	17.344	M	..	I1a1	710973
I4332	VV3 (Grave 2C)	Croatia_MBA	MathiesonNature2018	1613-1508 calBCE (3290±20 BP, PSUAMS-2258)	Croatia_MBA	1240K	Veliki Vanik	Croatia	43.194	17.344	F	n/a (female)	W3a1	729425
I5073	KOP1-85A; Gr. 85A	Croatia_MBA	LazaridisAlpaslanRoodenbergScience2022	1732-1542 calBCE (3350±20 BP, PSUAMS-3812)	Croatia_MBA	1240K	Koprivno	Croatia	43.194	16.5471	M	..	J2a1a1	813013
I5074	TWO CODES: (1) MAT-1B; G 1B, 12-14; (2) MAT-1C; Gr 1C	Croatia_MBA	LazaridisAlpaslanRoodenbergScience2022	1497-1397 calBCE (3155±20 BP, PSUAMS-3813)	Croatia_MBA	1240K	Matkovici	Croatia	43.6073	17	M	..	X2m	973343
I5080	ZAV1; Tumulus, Central Grave	Croatia_MBA	LazaridisAlpaslanRoodenbergScience2022	1743-1623 calBCE (3395±20 BP, PSUAMS-3814)	Croatia_MBA	1240K	Zavojane-Ravca, Velika Gomila	Croatia	43.17	16	M	..	K1a4	825075
I11843	TWO CODES: (1) u-25, grave 1; (2) u-28, grave 1	Croatia_MBA_Cetina	LazaridisAlpaslanRoodenbergScience2022	2000-1600 BCE	Croatia_MBA_Cetina	1240K	Cetina Valley	Croatia	44.92	16.4327	M	..	T1a1	392162
I18088	3946; T. 21	Croatia_MBA_Cetina	LazaridisAlpaslanRoodenbergScience2022	2000-1600 BCE	Croatia_MBA_Cetina	1240K	Cetina Valley	Croatia	43.9672	16.4327	M	..	H5	90025
I18745	3819; T. 93 Gr. ? Individual B	Croatia_MBA_Cetina	LazaridisAlpaslanRoodenbergScience2022	2000-1600 BCE	Croatia_MBA_Cetina	1240K	Cetina Valley	Croatia	43.9672	16.4327	F	n/a (female)	HV0e	681263
I18746	3820; T. 19 Gr. 4	Croatia_MBA_Cetina	LazaridisAlpaslanRoodenbergScience2022	2000-1600 BCE	Croatia_MBA_Cetina	1240K	Cetina Valley	Croatia	43.9672	16.4327	M	..	N1a1a1	631718
I18747	3821; T. 19 Gr. 1	Croatia_MBA_Cetina	LazaridisAlpaslanRoodenbergScience2022	2000-1600 BCE	Croatia_MBA_Cetina	1240K	Cetina Valley	Croatia	43.9672	16.4327	M	..	U5a1a	430883
I18752	3826; T. 93 Gr. ?, individual A	Croatia_MBA_Cetina	LazaridisAlpaslanRoodenbergScience2022	2000-1600 BCE	Croatia_MBA_Cetina	1240K	Cetina Valley	Croatia	43.9672	16.4327	M	..	H13a2a	582279
I19025	u-61c	Croatia_MBA_Cetina	LazaridisAlpaslanRoodenbergScience2022	2000-1600 BCE	Croatia_MBA_Cetina	1240K	Cetina Valley	Croatia	43.9672	16.4327	M	..	J1c1	19114
I19026	u-61d	Croatia_MBA_Cetina	LazaridisAlpaslanRoodenbergScience2022	2000-1600 BCE	Croatia_MBA_Cetina	1240K	Cetina Valley	Croatia	43.9672	16.4327	M	..	J1c1	42738
I19027	u-61e	Croatia_MBA_Cetina	LazaridisAlpaslanRoodenbergScience2022	2000-1600 BCE	Croatia_MBA_Cetina	1240K	Cetina Valley	Croatia	43.9672	16.4327	F	n/a (female)	H	350073
I19029	u-61g	Croatia_MBA_Cetina	LazaridisAlpaslanRoodenbergScience2022	2000-1600 BCE	Croatia_MBA_Cetina	1240K	Cetina Valley	Croatia	43.9672	16.4327	M	..	J1c1	74386
I19032	u-61j	Croatia_MBA_Cetina	LazaridisAlpaslanRoodenbergScience2022	2000-1600 BCE	Croatia_MBA_Cetina	1240K	Cetina Valley	Croatia	43.9672	16.4327	M	..	J1c1	109008
I4884	feature 515	Czech_EBA	OlaldeNature2018	1882-1742 calBCE (3480±20 BP, PSUAMS-2842)	Czech_EBA	1240K	Prague 8, Kobylisy, Ke Stírce Street	Czech Republic	43.9672	14.457	M	..	H4a1a1a	836319
I4892	feature 551	Czech_EBA	OlaldeNature2018	1881-1700 calBCE (3475±20 BP, PSUAMS-2849)	Czech_EBA	1240K	Prague 8, Kobylisy, Ke Stírce Street	Czech Republic	50.1217	14.457	F	n/a (female)	T1a1	808142
I7195	PRAJIN54	Czech_EBA	OlaldeNature2018	2800-1800 BCE	Czech_EBA	1240K	Prague 5, Jinonice, Zahradnictví	Czech Republic	50.1217	14.3667	F	n/a (female)	H3v+16093	684583
I7196	PRAJIN59	Czech_EBA	OlaldeNature2018	2800-1800 BCE	Czech_EBA	1240K	Prague 5, Jinonice, Zahradnictví	Czech Republic	50.0504	14.3667	M	..	K1a+195	705671
I7198	PRAJIN82	Czech_EBA	OlaldeNature2018	2193-1977 calBCE (3685±25 BP, PSUAMS-3885)	Czech_EBA	1240K	Prague 5, Jinonice, Zahradnictví	Czech Republic	50.0504	14.3667	F	n/a (female)	U5b2c	766711
I7199	PRAJIN84 (1) (Grave 84 (1))	Czech_EBA	OlaldeNature2018	2197-1983 calBCE (3700±25 BP, PSUAMS-3886)	Czech_EBA	1240K	Prague 5, Jinonice, Zahradnictví	Czech Republic	50.0504	14.3667	M	..	J1c3a	772648
I7200	PRAJIN84 (2) (Grave 84 (2))	Czech_EBA	OlaldeNature2018	2800-1800 BCE	Czech_EBA	1240K	Prague 5, Jinonice, Zahradnictví	Czech Republic	50.0504	14.3667	F	n/a (female)	R1b1	734643
I7201	PRAJIN88 (Grave 88)	Czech_EBA	OlaldeNature2018	2800-1800 BCE	Czech_EBA	1240K	Prague 5, Jinonice, Zahradnictví	Czech Republic	50.0504	14.3667	F	n/a (female)	U5a1a2b	688415
I7202	PRAJIN94 (Grave 94)	Czech_EBA	OlaldeNature2018	2800-1800 BCE	Czech_EBA	1240K	Prague 5, Jinonice, Zahradnictví	Czech Republic	50.0504	14.3667	M	..	U5a1a2b	537332
I7203	PRAJIN97 (Grave 97)	Czech_EBA	OlaldeNature2018	2800-1800 BCE	Czech_EBA	1240K	Prague 5, Jinonice, Zahradnictví	Czech Republic	50.0504	14.3667	M	..	H1	74185
BNL002	Brand_s nad Labem_63-2	Czech_EBA_Unetice	PapacScienceAdvances2021	2140-1950 BCE	Czech_EBA_Unetice	1240K	Bohemia, Brandýs nad Labem	Czech Republic	50.0504	14.6465	M	I2a2	U5a1c1	650848
BNL003	Brand_s nad Labem_63-3	Czech_EBA_Unetice	PapacScienceAdvances2021	2136-1951 calBCE (3661±24 BP, MAMS-30776)	Czech_EBA_Unetice	1240K	Bohemia, Brandýs nad Labem	Czech Republic	50.1742	14.6465	M	I2a2	U5b2a2a	709167
BNL004	Brand_s nad Labem_63-4	Czech_EBA_Unetice	PapacScienceAdvances2021	2140-1950 BCE	Czech_EBA_Unetice	1240K	Bohemia, Brandýs nad Labem	Czech Republic	50.1742	14.6465	M	R1a - Z645	T2b	729345
BNL005	Brand_s nad Labem_76-1	Czech_EBA_Unetice	PapacScienceAdvances2021	2271-2037 calBCE (3738±23 BP, MAMS-30777)	Czech_EBA_Unetice	1240K	Bohemia, Brandýs nad Labem	Czech Republic	50.1742	14.6465	F	n/a (female)	J1c	748468
BNL006	Brand_s nad Labem_76-2	Czech_EBA_Unetice	PapacScienceAdvances2021	2200-2040 BCE	Czech_EBA_Unetice	1240K	Bohemia, Brandýs nad Labem	Czech Republic	50.1742	14.6465	M	I2a2	K1c1	579447
BNL008	Brand_s nad Labem_690-1	Czech_EBA_Unetice	PapacScienceAdvances2021	2112-1892 calBCE (3615±26 BP, MAMS-30778)	Czech_EBA_Unetice	1240K	Bohemia, Brandýs nad Labem	Czech Republic	50.1742	14.6465	F	n/a (female)	J1c	735867
BNL009	Brand_s nad Labem_690-2	Czech_EBA_Unetice	PapacScienceAdvances2021	2135-1941 calBCE (3649±24 BP, MAMS-30779)	Czech_EBA_Unetice	1240K	Bohemia, Brandýs nad Labem	Czech Republic	50.1742	14.6465	M	R1b - P312	U5a1b	217159
BNL010	Brand_s nad Labem_798	Czech_EBA_Unetice	PapacScienceAdvances2021	1898-1744 calBCE (3505±25 BP, MAMS-30780)	Czech_EBA_Unetice	1240K	Bohemia, Brandýs nad Labem	Czech Republic	50.1742	14.6465	F	n/a (female)	K1b1a1	232986
CHL001	Chleby_2040-1	Czech_EBA_Unetice	PapacScienceAdvances2021	2020-1890 BCE	Czech_EBA_Unetice	1240K	Bohemia, Chleby	Czech Republic	50.1742	15.1191	F	n/a (female)	U2e2a1	719676
CHL002	Chleby_2039	Czech_EBA_Unetice	PapacScienceAdvances2021	2200-1900 BCE	Czech_EBA_Unetice	1240K	Bohemia, Chleby	Czech Republic	50.215	15.1191	M	I2a2	H11a7	414737
CHL003	Chleby_2038	Czech_EBA_Unetice	PapacScienceAdvances2021	2121-1895 calBCE (3623±28 BP, MAMS-40617)	Czech_EBA_Unetice	1240K	Bohemia, Chleby	Czech Republic	50.215	15.1191	M	R1a - Z645	U5a1g2	599834
CHL005	Chleby_2076	Czech_EBA_Unetice	PapacScienceAdvances2021	2200-1900 BCE	Czech_EBA_Unetice	1240K	Bohemia, Chleby	Czech Republic	50.215	15.1191	M	R1b - P312	U5a2d1a	191005
CHL006	Chleby_2078	Czech_EBA_Unetice	PapacScienceAdvances2021	2030-1882 calBCE (3591±28 BP, MAMS-40618)	Czech_EBA_Unetice	1240K	Bohemia, Chleby	Czech Republic	50.215	15.1191	F	n/a (female)	U5a1b	414273
CHL007	Chleby_2041	Czech_EBA_Unetice	PapacScienceAdvances2021	2200-1900 BCE	Czech_EBA_Unetice	1240K	Bohemia, Chleby	Czech Republic	50.215	15.1191	F	n/a (female)	U5a1a1	189627
CHL008	Chleby_2035	Czech_EBA_Unetice	PapacScienceAdvances2021	2120-1900 BCE	Czech_EBA_Unetice	1240K	Bohemia, Chleby	Czech Republic	50.215	15.1191	M	R1a - Z645	K1b2a	374813
I11159	5 (Gr. 87, inv. 16084)	Czech_EBA_Unetice	PattersonNature2021	2200-1600 BCE	Czech_EBA_Unetice	1240K	Central Bohemia, Prague 5, Prague-Jinonice (Holmanʼs Garden Centre)	Czech Republic	50.215	14.3634	F	n/a (female)	U5a1a2a	736416
I13468	771 (40, 38783/e)	Czech_EBA_Unetice	PattersonNature2021	2150-1850 BCE	Czech_EBA_Unetice	1240K	Central Bohemia, Prague 5, Prague-Stodůlky (Malá Ohrada site)	Czech Republic	50.0544	14.3393	M	..	U5a1b1	815437
I13469	772 (18, 38763)	Czech_EBA_Unetice	PattersonNature2021	2127-1900 calBCE (3630±25 BP, PSUAMS-10015)	Czech_EBA_Unetice	1240K	Central Bohemia, Prague 5, Prague-Stodůlky (Malá Ohrada site)	Czech Republic	50.045	14.3393	M	..	J1c15	804958
I13470	773 (23, 38768)	Czech_EBA_Unetice	PattersonNature2021	2122-1926 calBCE (3630±20 BP, PSUAMS-10091)	Czech_EBA_Unetice	1240K	Central Bohemia, Prague 5, Prague-Stodůlky (Malá Ohrada site)	Czech Republic	50.045	14.3393	F	n/a (female)	H	833069
I13471	774 (19, 38764)	Czech_EBA_Unetice	PattersonNature2021	2150-1850 BCE	Czech_EBA_Unetice	1240K	Central Bohemia, Prague 5, Prague-Stodůlky (Malá Ohrada site)	Czech Republic	50.045	14.3393	M	..	V	829440
I14185	1176 (2, 16051, sacek 33, prirust c. P7p-4/95)	Czech_EBA_Unetice	PattersonNature2021	2200-1600 BCE	Czech_EBA_Unetice	1240K	Central Bohemia, Prague 5, Prague-Jinonice (Holmanʼs Garden Centre)	Czech Republic	50.045	14.3634	M	..	K1c1	744274
I14186	1177 (31, 16058, sc. 389, prirust c. P7p-4/94)	Czech_EBA_Unetice	PattersonNature2021	2200-1600 BCE	Czech_EBA_Unetice	1240K	Central Bohemia, Prague 5, Prague-Jinonice (Holmanʼs Garden Centre)	Czech Republic	50.0544	14.3634	F	n/a (female)	W3a1a	584426
I14189	1180 (52, 16060, s. 478, prirust c. P7p-4/95)	Czech_EBA_Unetice	PattersonNature2021	2200-1600 BCE	Czech_EBA_Unetice	1240K	Central Bohemia, Prague 5, Prague-Jinonice (Holmanʼs Garden Centre)	Czech Republic	50.0544	14.3634	M	..	K1a4	755024
I14191	1182 (28 D, 16053, sacek 380, prirust c. P7p-4/94)	Czech_EBA_Unetice	PattersonNature2021	2200-1600 BCE	Czech_EBA_Unetice	1240K	Central Bohemia, Prague 5, Prague-Jinonice (Holmanʼs Garden Centre)	Czech Republic	50.0544	14.3634	M	..	R1b1	706258
I14192	1183 (69 A, 16067, s. 628/9; prirust c. P7p-4/95)	Czech_EBA_Unetice	PattersonNature2021	2200-1600 BCE	Czech_EBA_Unetice	1240K	Central Bohemia, Prague 5, Prague-Jinonice (Holmanʼs Garden Centre)	Czech Republic	50.0544	14.3634	M	..	H1j2a	658820
I14193	1184 (83, 16076, s. 725)	Czech_EBA_Unetice	PattersonNature2021	2200-1600 BCE	Czech_EBA_Unetice	1240K	Central Bohemia, Prague 5, Prague-Jinonice (Holmanʼs Garden Centre)	Czech Republic	50.0544	14.3634	M	..	T2e	790315
I14585	1185 (28 B, 16054, sacek 378, prirust c. P7p-4/95 (possible confusion with 1186))	Czech_EBA_Unetice	PattersonNature2021	2200-1600 BCE	Czech_EBA_Unetice	1240K	Central Bohemia, Prague 5, Prague-Jinonice (Holmanʼs Garden Centre)	Czech Republic	50.0544	14.3634	F	n/a (female)	K1a1b2a	740305
I15642	1760 (13, 38760)	Czech_EBA_Unetice	PattersonNature2021	2150-1850 BCE	Czech_EBA_Unetice	1240K	Central Bohemia, Prague 5, Prague-Stodůlky (Malá Ohrada site)	Czech Republic	50.0544	14.3393	F	n/a (female)	HV0a	360161
I15643	1761 (5, 38752)	Czech_EBA_Unetice	PattersonNature2021	2150-1850 BCE	Czech_EBA_Unetice	1240K	Central Bohemia, Prague 5, Prague-Stodůlky (Malá Ohrada site)	Czech Republic	50.045	14.3393	M	..	U4d1	678603
I15644	1762 (4, 38751)	Czech_EBA_Unetice	PattersonNature2021	2150-1850 BCE	Czech_EBA_Unetice	1240K	Central Bohemia, Prague 5, Prague-Stodůlky (Malá Ohrada site)	Czech Republic	50.045	14.3393	F	n/a (female)	H+152	724721
I15824	1652 (75, 16072, s. 639; prirust c. P7p-4/95)	Czech_EBA_Unetice	PattersonNature2021	2200-1700 BCE	Czech_EBA_Unetice	1240K	Central Bohemia, Prague 5, Prague-Jinonice (Holmanʼs Garden Centre)	Czech Republic	50.045	14.3634	F	n/a (female)	J2b1a	713672
I15825	1653 (32, 16059, sac. 374; prirust c. P7p-4/95)	Czech_EBA_Unetice	PattersonNature2021	2200-1600 BCE	Czech_EBA_Unetice	1240K	Central Bohemia, Prague 5, Prague-Jinonice (Holmanʼs Garden Centre)	Czech Republic	50.0544	14.3634	F	n/a (female)	J1c2	496010
I16109	2337 (20, 38765/A)	Czech_EBA_Unetice	PattersonNature2021	2150-1850 BCE	Czech_EBA_Unetice	1240K	Central Bohemia, Prague 5, Prague-Stodůlky (Malá Ohrada site)	Czech Republic	50.0544	14.3393	M	..	K1a1b2b	585828
I4130	RISE586 (F0597, gr. 6)	Czech_EBA_Unetice	OlaldeNature2018 (known there as I5044)	2800-1800 BCE	Czech_EBA_Unetice	1240K	Moravská Nová Ves	Czech Republic	50.045	17.0233	F	n/a (female)	K1b1a	221728
I4141	RISE585 (F0593, gr. 81)	Czech_EBA_Unetice	OlaldeNature2018	2800-1800 BCE	Czech_EBA_Unetice	1240K	Moravská Nová Ves	Czech Republic	48.8019	17.0233	M	..	U4c1a	288211
I7958	PRH5_21 (Mala Ohrada grave 21)	Czech_EBA_Unetice	PattersonNature2021	2150-1850 BCE	Czech_EBA_Unetice	1240K	Central Bohemia, Prague 5, Prague-Stodůlky (Malá Ohrada site)	Czech Republic	48.8019	14.3393	F	n/a (female)	I4a	859539
I7959	PRH5_27 (Mala Ohrada grave 27)	Czech_EBA_Unetice	PattersonNature2021	2150-1850 BCE	Czech_EBA_Unetice	1240K	Central Bohemia, Prague 5, Prague-Stodůlky (Malá Ohrada site)	Czech Republic	50.045	14.3393	M	..	K2b2	847110
I7960	PRH5_31 (Mala Ohrada grave 31)	Czech_EBA_Unetice	PattersonNature2021	2150-1850 BCE	Czech_EBA_Unetice	1240K	Central Bohemia, Prague 5, Prague-Stodůlky (Malá Ohrada site)	Czech Republic	50.045	14.3393	M	..	U2e2a1a2	849182
I7962	PRH5_35 (Mala Ohrada grave 35)	Czech_EBA_Unetice	PattersonNature2021	2150-1850 BCE	Czech_EBA_Unetice	1240K	Central Bohemia, Prague 5, Prague-Stodůlky (Malá Ohrada site)	Czech Republic	50.045	14.3393	M	..	T2e	883100
I7963	PRH5_37 (Mala Ohrada grave 37)	Czech_EBA_Unetice	PattersonNature2021	2150-1850 BCE	Czech_EBA_Unetice	1240K	Central Bohemia, Prague 5, Prague-Stodůlky (Malá Ohrada site)	Czech Republic	50.045	14.3393	M	..	U2e2	865878
I7964	PRH5_9B (Mala Ohrada grave 9 B) | 1763 (9, 38756, First individual (A))	Czech_EBA_Unetice	PattersonNature2021	2150-1850 BCE	Czech_EBA_Unetice	1240K	Central Bohemia, Prague 5, Prague-Stodůlky (Malá Ohrada site)	Czech Republic	50.045	14.3393	F	n/a (female)	U5a2c	915183
KNE001	Kněževes_2351	Czech_EBA_Unetice	PapacScienceAdvances2021	2194-1954 calBCE (3679±34 BP, Bln-5436)	Czech_EBA_Unetice	1240K	Bohemia, Kněževes	Czech Republic	50.045	14.2671	F	n/a (female)	T2b23	564851
KNE002	Kněževes_2351-1	Czech_EBA_Unetice	PapacScienceAdvances2021	2198-2027 calBCE (3705±24 BP, MAMS-30771)	Czech_EBA_Unetice	1240K	Bohemia, Kněževes	Czech Republic	50.1193	14.2671	F	n/a (female)	T2a1b1a1	570459
KNE003	Kněževes_2229	Czech_EBA_Unetice	PapacScienceAdvances2021	2131-1946 calBCE (3648±19 BP, MAMS-30772)	Czech_EBA_Unetice	1240K	Bohemia, Kněževes	Czech Republic	50.1193	14.2671	F	n/a (female)	J1c	779195
KNE006	Kněževes_2234-3	Czech_EBA_Unetice	PapacScienceAdvances2021	2200-2030 BCE	Czech_EBA_Unetice	1240K	Bohemia, Kněževes	Czech Republic	50.1193	14.2671	F	n/a (female)	K2a11	155120
KNE007	Kněževes_2767	Czech_EBA_Unetice	PapacScienceAdvances2021	2133-1947 calBCE (3651±20 BP, MAMS-30774)	Czech_EBA_Unetice	1240K	Bohemia, Kněževes	Czech Republic	50.1193	14.2671	F	n/a (female)	T1a1	506679
KO1006	Kolín I_3037-I	Czech_EBA_Unetice	PapacScienceAdvances2021	2020-1780 calBCE (3570±25 BP, UGAMS-9623)	Czech_EBA_Unetice	1240K	Bohemia, Kolín I	Czech Republic	50.1193	15.1681	F	n/a (female)	H17	732202
KO1007	Kolín I_3037-II	Czech_EBA_Unetice	PapacScienceAdvances2021	1881-1691 calBCE (3460±25 BP, MAMS-30785)	Czech_EBA_Unetice	1240K	Bohemia, Kolín I	Czech Republic	50.0333	15.1681	M	R1a - Z645	R1b1	605231
KO1008	Kolín I_3037-III	Czech_EBA_Unetice	PapacScienceAdvances2021	2020-1690 BCE	Czech_EBA_Unetice	1240K	Bohemia, Kolín I	Czech Republic	50.0333	15.1681	M	R1b - P312	U2e2a1c	458056
KO1009	Kolín I_3540	Czech_EBA_Unetice	PapacScienceAdvances2021	2026-1883 calBCE (3589±24 BP, MAMS-30786)	Czech_EBA_Unetice	1240K	Bohemia, Kolín I	Czech Republic	50.0333	15.1681	F	n/a (female)	U5a1a1	622477
KO1010	Kolín I_3690	Czech_EBA_Unetice	PapacScienceAdvances2021	2027-1890 calBCE (3599±24 BP, MAMS-30787)	Czech_EBA_Unetice	1240K	Bohemia, Kolín I	Czech Republic	50.0333	15.1681	F	n/a (female)	H1b	458154
KO1011	Kolín I_4316	Czech_EBA_Unetice	PapacScienceAdvances2021	2136-1950 calBCE (3660±25 BP, UGAMS-9622)	Czech_EBA_Unetice	1240K	Bohemia, Kolín I	Czech Republic	50.0333	15.1681	F	n/a (female)	W1c	455607
KO1013	Kolín I_4332-I	Czech_EBA_Unetice	PapacScienceAdvances2021	2029-1893 calBCE (3605±24 BP, MAMS-30789)	Czech_EBA_Unetice	1240K	Bohemia, Kolín I	Czech Republic	50.0333	15.1681	F	n/a (female)	H3d	596740
KO1014	Kolín I_4332-II	Czech_EBA_Unetice	PapacScienceAdvances2021	2030-1900 BCE	Czech_EBA_Unetice	1240K	Bohemia, Kolín I	Czech Republic	50.0333	15.1681	M	R1a - Z645	HV	511751
KO1015	Kolín I_4347	Czech_EBA_Unetice	PapacScienceAdvances2021	1918-1746 calBCE (3509±24 BP, MAMS-30790)	Czech_EBA_Unetice	1240K	Bohemia, Kolín I	Czech Republic	50.0333	15.1681	F	n/a (female)	U5a1i1	496296
KO7001	Kolín VII_1409	Czech_EBA_Unetice	PapacScienceAdvances2021	2135-1947 calBCE (3655±24 BP, MAMS-30792)	Czech_EBA_Unetice	1240K	Bohemia, Kolín VII	Czech Republic	50.0333	15.2217	M	R1a - Z645	I4a	557081
KO7002	Kolín VII_1412	Czech_EBA_Unetice	PapacScienceAdvances2021	2200-1900 BCE	Czech_EBA_Unetice	1240K	Bohemia, Kolín VII	Czech Republic	50.0089	15.2217	F	n/a (female)	H24	470611
KO7003	Kolín VII_1418	Czech_EBA_Unetice	PapacScienceAdvances2021	2284-2046 calBCE (3761±24 BP, MAMS-30793)	Czech_EBA_Unetice	1240K	Bohemia, Kolín VII	Czech Republic	50.0089	15.2217	M	R1a*	U5a1b1	93826
MIB001	Mikulovice_51	Czech_EBA_Unetice	PapacScienceAdvances2021	1919-1751 calBCE (3516±20 BP, MAMS-30481)	Czech_EBA_Unetice	1240K	Bohemia, Mikulovice	Czech Republic	50.0089	15.7769	M	R1b - P312	T2b	484581
MIB004	Mikulovice_62	Czech_EBA_Unetice	PapacScienceAdvances2021	1888-1751 calBCE (3503±18 BP, MAMS-30484)	Czech_EBA_Unetice	1240K	Bohemia, Mikulovice	Czech Republic	49.992	15.7769	M	R1b - P312	R1b1	486005
MIB005	Mikulovice_64a	Czech_EBA_Unetice	PapacScienceAdvances2021	1886-1749 calBCE (3498±19 BP, MAMS-30485)	Czech_EBA_Unetice	1240K	Bohemia, Mikulovice	Czech Republic	49.992	15.7769	F	n/a (female)	H2a1b	396680
MIB006	Mikulovice_64b	Czech_EBA_Unetice	PapacScienceAdvances2021	1940-1773 calBCE (3537±19 BP, MAMS-30486)	Czech_EBA_Unetice	1240K	Bohemia, Mikulovice	Czech Republic	49.992	15.7769	M	R1b1a1b (xZ2105)	U5a1b1	223910
MIB007	Mikulovice_53	Czech_EBA_Unetice	PapacScienceAdvances2021	1946-1774 calBCE (3541±19 BP, MAMS-30487)	Czech_EBA_Unetice	1240K	Bohemia, Mikulovice	Czech Republic	49.992	15.7769	F	n/a (female)	U4c1a	726774
MIB008	Mikulovice_69	Czech_EBA_Unetice	PapacScienceAdvances2021	2026-1894 calBCE (3603±18 BP, MAMS-30488)	Czech_EBA_Unetice	1240K	Bohemia, Mikulovice	Czech Republic	49.992	15.7769	M	R1b1a1b1a1a2b1 (xZ2105)	H	586986
MIB009	Mikulovice_2	Czech_EBA_Unetice	PapacScienceAdvances2021	1918-1745 calBCE (3507±26 BP, MAMS-19121)	Czech_EBA_Unetice	1240K	Bohemia, Mikulovice	Czech Republic	49.992	15.7769	F	n/a (female)	H10e	671169
MIB013	Mikulovice_12	Czech_EBA_Unetice	PapacScienceAdvances2021	1888-1742 calBCE (3489±25 BP, MAMS-30462)	Czech_EBA_Unetice	1240K	Bohemia, Mikulovice	Czech Republic	49.992	15.7769	F	n/a (female)	J1c3	503998
MIB019	Mikulovice_36	Czech_EBA_Unetice	PapacScienceAdvances2021	1951-1769 calBCE (3539±26 BP, MAMS-19123)	Czech_EBA_Unetice	1240K	Bohemia, Mikulovice	Czech Republic	49.992	15.7769	F	n/a (female)	H1b	550057
MIB020	Mikulovice_39	Czech_EBA_Unetice	PapacScienceAdvances2021	1957-1778 calBCE (3557±18 BP, MAMS-30472)	Czech_EBA_Unetice	1240K	Bohemia, Mikulovice	Czech Republic	49.992	15.7769	F	n/a (female)	U2e1b	685326
MIB021	Mikulovice_50	Czech_EBA_Unetice	PapacScienceAdvances2021	1955-1776 calBCE (3552±19 BP, MAMS-30477)	Czech_EBA_Unetice	1240K	Bohemia, Mikulovice	Czech Republic	49.992	15.7769	F	n/a (female)	T1a1	845117
MIB026	Mikulovice_4	Czech_EBA_Unetice	PapacScienceAdvances2021	1936-1768 calBCE (3528±22 BP, CRL-19408)	Czech_EBA_Unetice	1240K	Bohemia, Mikulovice	Czech Republic	49.992	15.7769	F	n/a (female)	R0	268933
MIB028	Mikulovice_7	Czech_EBA_Unetice	PapacScienceAdvances2021	2013-1779 calBCE (3562±22 BP, CRL-19411)	Czech_EBA_Unetice	1240K	Bohemia, Mikulovice	Czech Republic	49.992	15.7769	F	n/a (female)	U5b2a2c	787029
MIB031	Mikulovice_13	Czech_EBA_Unetice	PapacScienceAdvances2021	1931-1770 calBCE (3527±19 BP, MAMS-30471)	Czech_EBA_Unetice	1240K	Bohemia, Mikulovice	Czech Republic	49.992	15.7769	F	n/a (female)	HV16	853767
MIB032	Mikulovice_14	Czech_EBA_Unetice	PapacScienceAdvances2021	1936-1752 calBCE (3526±24 BP, MAMS-30466)	Czech_EBA_Unetice	1240K	Bohemia, Mikulovice	Czech Republic	49.992	15.7769	F	n/a (female)	HV16	716494
MIB034	Mikulovice_17	Czech_EBA_Unetice	PapacScienceAdvances2021	1867-1625 calBCE (3416±25 BP, MAMS-30461)	Czech_EBA_Unetice	1240K	Bohemia, Mikulovice	Czech Republic	49.992	15.7769	F	n/a (female)	H7b	816835
MIB035	Mikulovice_18	Czech_EBA_Unetice	PapacScienceAdvances2021	1941-1751 calBCE (3528±25 BP, CRL-19414)	Czech_EBA_Unetice	1240K	Bohemia, Mikulovice	Czech Republic	49.992	15.7769	M	R1b1a1b1a1a2b1 (xZ2103, xZ2105)	K1b1b1	753816
MIB036	Mikulovice_20	Czech_EBA_Unetice	PapacScienceAdvances2021	1954-1776 calBCE (3551±19 BP, MAMS-30468)	Czech_EBA_Unetice	1240K	Bohemia, Mikulovice	Czech Republic	49.992	15.7769	F	n/a (female)	H6c	843049
MIB037	Mikulovice_22	Czech_EBA_Unetice	PapacScienceAdvances2021	1939-1753 calBCE (3527±24 BP, CRL-19415)	Czech_EBA_Unetice	1240K	Bohemia, Mikulovice	Czech Republic	49.992	15.7769	F	n/a (female)	K1b2b	795166
MIB039	Mikulovice_24	Czech_EBA_Unetice	PapacScienceAdvances2021	1890-1746 calBCE (3499±23 BP, CRL-19416)	Czech_EBA_Unetice	1240K	Bohemia, Mikulovice	Czech Republic	49.992	15.7769	F	n/a (female)	H27	806796
MIB040	Mikulovice_25	Czech_EBA_Unetice	PapacScienceAdvances2021	1957-1773 calBCE (3548±24 BP, CRL-19417)	Czech_EBA_Unetice	1240K	Bohemia, Mikulovice	Czech Republic	49.992	15.7769	M	R1b1a1b1a1a2b1 (xZ2103, xZ2105)	H10e	739199
MIB042	Mikulovice_28b	Czech_EBA_Unetice	PapacScienceAdvances2021	1917-1748 calBCE (3512±22 BP, CRL-19420)	Czech_EBA_Unetice	1240K	Bohemia, Mikulovice	Czech Republic	49.992	15.7769	F	n/a (female)	T1a1	825709
MIB045	Mikulovice_30	Czech_EBA_Unetice	PapacScienceAdvances2021	2026-1883 calBCE (3589±24 BP, CRL-19423)	Czech_EBA_Unetice	1240K	Bohemia, Mikulovice	Czech Republic	49.992	15.7769	F	n/a (female)	V22	772219
MIB046	Mikulovice_31	Czech_EBA_Unetice	PapacScienceAdvances2021	2019-1826 calBCE (3573±22 BP, CRL-19424)	Czech_EBA_Unetice	1240K	Bohemia, Mikulovice	Czech Republic	49.992	15.7769	M	R1b1a1b1a1a2b1a1 (xZ2103, xZ2105)	T2b	798198
MIB047	Mikulovice_32	Czech_EBA_Unetice	PapacScienceAdvances2021	2020-1829 calBCE (3578±22 BP, CRL-19425)	Czech_EBA_Unetice	1240K	Bohemia, Mikulovice	Czech Republic	49.992	15.7769	F	n/a (female)	T1a1	590699
MIB048	Mikulovice_33	Czech_EBA_Unetice	PapacScienceAdvances2021	2008-1771 calBCE (3546±27 BP, CRL-19426)	Czech_EBA_Unetice	1240K	Bohemia, Mikulovice	Czech Republic	49.992	15.7769	F	n/a (female)	I4a	723871
MIB049	Mikulovice_35	Czech_EBA_Unetice	PapacScienceAdvances2021	1893-1694 calBCE (3485±32 BP, CRL-19332)	Czech_EBA_Unetice	1240K	Bohemia, Mikulovice	Czech Republic	49.992	15.7769	F	n/a (female)	H	412067
MIB051	Mikulovice_38	Czech_EBA_Unetice	PapacScienceAdvances2021	1932-1771 calBCE (3528±19 BP, MAMS-30478)	Czech_EBA_Unetice	1240K	Bohemia, Mikulovice	Czech Republic	49.992	15.7769	M	R1a1a1b - Z647	H1	271765
MIB052	Mikulovice_40	Czech_EBA_Unetice	PapacScienceAdvances2021	1900-1750 calBCE (3514±20 BP, MAMS-30475)	Czech_EBA_Unetice	1240K	Bohemia, Mikulovice	Czech Republic	49.992	15.7769	F	n/a (female)	U2e1	856645
MIB054	Mikulovice_42	Czech_EBA_Unetice	PapacScienceAdvances2021	1952-1776 calBCE (3550±19 BP, MAMS-30479)	Czech_EBA_Unetice	1240K	Bohemia, Mikulovice	Czech Republic	49.992	15.7769	M	R1b1a1b1a1a2 (xZ2103, xZ2105)	W1	874108
MIB055	Mikulovice_44	Czech_EBA_Unetice	PapacScienceAdvances2021	1919-1744 calBCE (3506±27 BP, CRL-19430)	Czech_EBA_Unetice	1240K	Bohemia, Mikulovice	Czech Republic	49.992	15.7769	F	n/a (female)	H76	102587
MIB057	Mikulovice_47	Czech_EBA_Unetice	PapacScienceAdvances2021	2015-1774 calBCE (3556±28 BP, CRL-19433)	Czech_EBA_Unetice	1240K	Bohemia, Mikulovice	Czech Republic	49.992	15.7769	F	n/a (female)	I4a	855723
MIB058	Mikulovice_48	Czech_EBA_Unetice	PapacScienceAdvances2021	1891-1701 calBCE (3492±27 BP, CRL-19434)	Czech_EBA_Unetice	1240K	Bohemia, Mikulovice	Czech Republic	49.992	15.7769	F	n/a (female)	H6a1a	906482
MIB060	Mikulovice_52	Czech_EBA_Unetice	PapacScienceAdvances2021	2014-1826 calBCE (3568±19 BP, MAMS-30480)	Czech_EBA_Unetice	1240K	Bohemia, Mikulovice	Czech Republic	49.992	15.7769	M	R1b1a1b1a1a - L151	H1	648863
MIB062	Mikulovice_56	Czech_EBA_Unetice	PapacScienceAdvances2021	2021-1778 calBCE (3568±27 BP, CRL-19437)	Czech_EBA_Unetice	1240K	Bohemia, Mikulovice	Czech Republic	49.992	15.7769	M	R1b1a1b1a1a2 - P312	K1c1	780042
MIB063	Mikulovice_57	Czech_EBA_Unetice	PapacScienceAdvances2021	1956-1751 calBCE (3539±28 BP, CRL-19438)	Czech_EBA_Unetice	1240K	Bohemia, Mikulovice	Czech Republic	49.992	15.7769	M	R1b - P312	W1c	869849
MIB067	Mikulovice_61	Czech_EBA_Unetice	PapacScienceAdvances2021	1924-1750 calBCE (3517±27 BP, CRL-19441)	Czech_EBA_Unetice	1240K	Bohemia, Mikulovice	Czech Republic	49.992	15.7769	M	R1b1a1b1a1 - P311	H11b	466900
MIB068	Mikulovice_63	Czech_EBA_Unetice	PapacScienceAdvances2021	1886-1698 calBCE (3482±28 BP, CRL-19442)	Czech_EBA_Unetice	1240K	Bohemia, Mikulovice	Czech Republic	49.992	15.7769	F	n/a (female)	J1c3	566913
MIB069	Mikulovice_65	Czech_EBA_Unetice	PapacScienceAdvances2021	2116-1893 calBCE (3619±27 BP, CRL-19443)	Czech_EBA_Unetice	1240K	Bohemia, Mikulovice	Czech Republic	49.992	15.7769	F	n/a (female)	U5b2b4	513031
MIB071	Mikulovice_70	Czech_EBA_Unetice	PapacScienceAdvances2021	1935-1751 calBCE (3525±25 BP, CRL-19446)	Czech_EBA_Unetice	1240K	Bohemia, Mikulovice	Czech Republic	49.992	15.7769	M	R1b1a1b1a1a - L151 (xU106, xP312)	K1a1b2a	752093
MIB072	Mikulovice_71	Czech_EBA_Unetice	PapacScienceAdvances2021	2032-1891 calBCE (3608±26 BP, CRL-20093)	Czech_EBA_Unetice	1240K	Bohemia, Mikulovice	Czech Republic	49.992	15.7769	M	R1b - P312	U5b2b2	551310
MIB075	Mikulovice_75	Czech_EBA_Unetice	PapacScienceAdvances2021	2018-1781 calBCE (3569±24 BP, CRL-20097)	Czech_EBA_Unetice	1240K	Bohemia, Mikulovice	Czech Republic	49.992	15.7769	M	R1b1a1b1a1a2b1 (xZ2103)	U8b1b1	573447
MIB077	Mikulovice_78	Czech_EBA_Unetice	PapacScienceAdvances2021	2133-1932 calBCE (3641±24 BP, CRL-20099)	Czech_EBA_Unetice	1240K	Bohemia, Mikulovice	Czech Republic	49.992	15.7769	F	n/a (female)	R0	91071
MIB078	Mikulovice_79	Czech_EBA_Unetice	PapacScienceAdvances2021	2136-1950 calBCE (3660±25 BP, CRL-20100)	Czech_EBA_Unetice	1240K	Bohemia, Mikulovice	Czech Republic	49.992	15.7769	F	n/a (female)	..	73902
MIB079	Mikulovice_80	Czech_EBA_Unetice	PapacScienceAdvances2021	2020-1783 calBCE (3572±23 BP, CRL-20101)	Czech_EBA_Unetice	1240K	Bohemia, Mikulovice	Czech Republic	49.992	15.7769	F	n/a (female)	H24	133271
MIB082	Mikulovice_83	Czech_EBA_Unetice	PapacScienceAdvances2021	1892-1746 calBCE (3502±24 BP, MAMS-30452)	Czech_EBA_Unetice	1240K	Bohemia, Mikulovice	Czech Republic	49.992	15.7769	F	n/a (female)	I4a	439483
MIB083	Mikulovice_86	Czech_EBA_Unetice	PapacScienceAdvances2021	2448-2040 calBCE (3791±45 BP, CRL-20107)	Czech_EBA_Unetice	1240K	Bohemia, Mikulovice	Czech Republic	49.992	15.7769	M	R1b1a1b1a1a2 - P312	H4a1a1a	711108
MIB084	Mikulovice_87	Czech_EBA_Unetice	PapacScienceAdvances2021	2193-1980 calBCE (3690±24 BP, CRL-20108)	Czech_EBA_Unetice	1240K	Bohemia, Mikulovice	Czech Republic	49.992	15.7769	M	R1b1a1b1a1a2 - P312	rCRS (H2)	645587
MIB087	Mikulovice_91	Czech_EBA_Unetice	PapacScienceAdvances2021	1882-1696 calBCE (3471±25 BP, MAMS-30456)	Czech_EBA_Unetice	1240K	Bohemia, Mikulovice	Czech Republic	49.992	15.7769	M	R1b - P312	J1c1b1a	615057
MIG009	Mikulovice_97b	Czech_EBA_Unetice	PapacScienceAdvances2021	2035-1900 calBCE (3621±19 BP, MAMS-30492)	Czech_EBA_Unetice	1240K	Bohemia, Mikulovice	Czech Republic	49.992	15.7769	M	R1b1a1b	J1c1b1a1	46880
MIG010	Mikulovice_97c	Czech_EBA_Unetice	PapacScienceAdvances2021	2135-1951 calBCE (3659±23 BP, CRL-20113)	Czech_EBA_Unetice	1240K	Bohemia, Mikulovice	Czech Republic	49.992	15.7769	F	n/a (female)	T2e	309970
MIG011	Mikulovice_98	Czech_EBA_Unetice	PapacScienceAdvances2021	2136-1949 calBCE (3658±24 BP, CRL-20114)	Czech_EBA_Unetice	1240K	Bohemia, Mikulovice	Czech Republic	49.992	15.7769	F	n/a (female)	R1b	444306
MIS001	Mikulovice_92a	Czech_EBA_Unetice	PapacScienceAdvances2021	2026-1892 calBCE (3601±19 BP, MAMS-30493)	Czech_EBA_Unetice	1240K	Bohemia, Mikulovice	Czech Republic	49.992	15.7769	M	R1b - P312	U5b1c1a	864427
MIS002	Mikulovice_92b	Czech_EBA_Unetice	PapacScienceAdvances2021	2020-1883 calBCE (3582±19 BP, MAMS-30494)	Czech_EBA_Unetice	1240K	Bohemia, Mikulovice	Czech Republic	49.992	15.7769	M	R1b - P312	T2c1d1	857672
MIS004	Mikulovice_93	Czech_EBA_Unetice	PapacScienceAdvances2021	1959-1773 calBCE (3550±23 BP, CRL-20110)	Czech_EBA_Unetice	1240K	Bohemia, Mikulovice	Czech Republic	50.1519	15.7769	M	I2a2a	H17	276387
MIS005	Mikulovice_94	Czech_EBA_Unetice	PapacScienceAdvances2021	2200-2031 calBCE (3716±24 BP, CRL-20111)	Czech_EBA_Unetice	1240K	Bohemia, Mikulovice	Czech Republic	50.1565	15.7769	F	n/a (female)	..	314682
MIS006	Mikulovice_96	Czech_EBA_Unetice	PapacScienceAdvances2021	2452-2152 calBCE (3833±27 BP, CRL-20112)	Czech_EBA_Unetice	1240K	Bohemia, Mikulovice	Czech Republic	50.1565	14.4938	M	R1b - P312	L1'2'3'4'5'6	121020
MIS007	Mikulovice_72	Czech_EBA_Unetice	PapacScienceAdvances2021	2108-1893 calBCE (3616±24 BP, CRL-20094)	Czech_EBA_Unetice	1240K	Bohemia, Mikulovice	Czech Republic	50.1565	14.5387	F	n/a (female)	..	40135
PDA002	Praha-Ďáblice_22D-1	Czech_EBA_Unetice	PapacScienceAdvances2021	2199-2035 calBCE (3720±21 BP, MAMS-30756)	Czech_EBA_Unetice	1240K	Bohemia, Praha-Ďáblice	Czech Republic	50.1565	14.5387	M	I2a2	U5a1b1	709904
PMI001	Praha-Mi_kovice_13	Czech_EBA_Unetice	PapacScienceAdvances2021	2276-2038 calBCE (3745±22 BP, MAMS-19126)	Czech_EBA_Unetice	1240K	Bohemia, Praha-Miškovice	Czech Republic	50.1565	14.5387	F	n/a (female)	H6a2	690885
PMI003	Praha-Mi_kovice_29	Czech_EBA_Unetice	PapacScienceAdvances2021	2192-1947 calBCE (3670±35 BP, UtC-13189)	Czech_EBA_Unetice	1240K	Bohemia, Praha-Miškovice	Czech Republic	50.1565	14.5387	F	n/a (female)	N1a1a1a2	395368
PMI004	Praha-Mi_kovice_39	Czech_EBA_Unetice	PapacScienceAdvances2021	2141-1956 calBCE (3675±30 BP, KIA-35083)	Czech_EBA_Unetice	1240K	Bohemia, Praha-Miškovice	Czech Republic	50.4168	14.5387	M	I2a2	H2a2b	459188
PMI006	Praha-Mi_kovice_40	Czech_EBA_Unetice	PapacScienceAdvances2021	2284-2037 calBCE (3750±30 BP, KIA-35072)	Czech_EBA_Unetice	1240K	Bohemia, Praha-Miškovice	Czech Republic	50.4168	14.5387	M	I2a1	U5a1g1	361418
PMI009	Praha-Mi_kovice_31	Czech_EBA_Unetice	PapacScienceAdvances2021	2021-1773 calBCE (3560±35 BP, UtC-13190)	Czech_EBA_Unetice	1240K	Bohemia, Praha-Miškovice	Czech Republic	50.4168	14.5387	M	R1b*	T2b	141750
PMI010	Praha-Mi_kovice_42	Czech_EBA_Unetice	PapacScienceAdvances2021	2033-1831 calBCE (3595±30 BP, KIA-35084)	Czech_EBA_Unetice	1240K	Bohemia, Praha-Miškovice	Czech Republic	50.4168	14.2455	F	n/a (female)	H13a1a	447105
PMI012	Praha-Mi_kovice_27	Czech_EBA_Unetice	PapacScienceAdvances2021	1877-1564 calBCE (3410±40 BP, UtC-13188)	Czech_EBA_Unetice	1240K	Bohemia, Praha-Miškovice	Czech Republic	50.4168	14.2455	F	n/a (female)	J2b1a	312905
ROU001	Roudnice nad Labem_1-1	Czech_EBA_Unetice	PapacScienceAdvances2021	2200-1900 BCE	Czech_EBA_Unetice	1240K	Bohemia, Roudnice nad Labem	Czech Republic	50.3659	14.2455	F	n/a (female)	U5a1g2	616857
ROU003	Roudnice nad Labem_1-3	Czech_EBA_Unetice	PapacScienceAdvances2021	2130-1960 BCE	Czech_EBA_Unetice	1240K	Bohemia, Roudnice nad Labem	Czech Republic	50.3659	14.2455	F	n/a (female)	U5b1c2	504434
ROU004	Roudnice nad Labem_1-4	Czech_EBA_Unetice	PapacScienceAdvances2021	2130-1960 BCE	Czech_EBA_Unetice	1240K	Bohemia, Roudnice nad Labem	Czech Republic	50.3659	14.2455	F	n/a (female)	U5b1c2	581616
ROU006	Roudnice nad Labem_1-6	Czech_EBA_Unetice	PapacScienceAdvances2021	2200-1900 BCE	Czech_EBA_Unetice	1240K	Bohemia, Roudnice nad Labem	Czech Republic	50.3659	14.4466	F	n/a (female)	H24	643760
ROU007	Roudnice nad Labem_1-7	Czech_EBA_Unetice	PapacScienceAdvances2021	2200-1900 BCE	Czech_EBA_Unetice	1240K	Bohemia, Roudnice nad Labem	Czech Republic	50.3659	14.4466	M	I2a2	I4a	633925
VLI039	Vlin_ves_H371	Czech_EBA_Unetice	PapacScienceAdvances2021	2200-1900 BCE	Czech_EBA_Unetice	1240K	Bohemia, Vliněves	Czech Republic	50.3659	14.4466	F	n/a (female)	T2b	656201
VLI042	Vlin_ves_H443	Czech_EBA_Unetice	PapacScienceAdvances2021	1940-1696 calBCE (3504±41 BP, UBA-27398)	Czech_EBA_Unetice	1240K	Bohemia, Vliněves	Czech Republic	50.3659	14.4466	M	I2a2	U5a1g2	220238
VLI045	Vlin_ves_H395	Czech_EBA_Unetice	PapacScienceAdvances2021	2194-1778 calBCE (3623±58 BP, UBA-27395)	Czech_EBA_Unetice	1240K	Bohemia, Vliněves	Czech Republic	50.3659	14.4466	F	n/a (female)	J1c1b1a	645823
VLI046	Vlin_ves_H75	Czech_EBA_Unetice	PapacScienceAdvances2021	1958-1748 calBCE (3536±34 BP, UBA-23635)	Czech_EBA_Unetice	1240K	Bohemia, Vliněves	Czech Republic	50.3659	14.4466	F	n/a (female)	H3	119780
VLI047	Vlin_ves_H40	Czech_EBA_Unetice	PapacScienceAdvances2021	2000-1700 BCE	Czech_EBA_Unetice	1240K	Bohemia, Vliněves	Czech Republic	50.3659	14.4466	F	n/a (female)	T2c1d1a	499538
VLI050	Vlin_ves_2427	Czech_EBA_Unetice	PapacScienceAdvances2021	1950-1745 calBCE (3526±36 BP, UBA-23638)	Czech_EBA_Unetice	1240K	Bohemia, Vliněves	Czech Republic	50.3659	14.4466	F	n/a (female)	H7a1	700496
VLI053	Vlin_ves_H504	Czech_EBA_Unetice	PapacScienceAdvances2021	1700-1500 BCE	Czech_EBA_Unetice	1240K	Bohemia, Vliněves	Czech Republic	50.5336	14.4466	F	n/a (female)	K1b1a1	33427
VLI058	Vlin_ves_H520	Czech_EBA_Unetice	PapacScienceAdvances2021	2203-2032 calBCE (3725±28 BP, UBA-23642)	Czech_EBA_Unetice	1240K	Bohemia, Vliněves	Czech Republic	50.5336	14.4466	F	n/a (female)	W1i	462167
VLI060	Vlin_ves_H437-1	Czech_EBA_Unetice	PapacScienceAdvances2021	2140-1820 BCE	Czech_EBA_Unetice	1240K	Bohemia, Vliněves	Czech Republic	50.5336	14.4466	F	n/a (female)	T1a1	434351
VLI061	Vlin_ves_H517	Czech_EBA_Unetice	PapacScienceAdvances2021	2200-1900 BCE	Czech_EBA_Unetice	1240K	Bohemia, Vliněves	Czech Republic	50.5336	13.6176	F	n/a (female)	V	694458
VLI065	Vlin_ves_H437-2	Czech_EBA_Unetice	PapacScienceAdvances2021	2140-1780 calBCE (3618±52 BP, UBA-27396)	Czech_EBA_Unetice	1240K	Bohemia, Vliněves	Czech Republic	44.476	13.6176	F	n/a (female)	H2b	389427
I16099	2288 (P7A-36419, 192)	Czech_MBA_Tumulus	PattersonNature2021	1500-1250 BCE	Czech_MBA_Tumulus	1240K	NW Bohemia, Most, Konobrže	Czech Republic	44.476	13.6176	M	..	HV0+195	681860
I16100	2289 (P7A-36420, 193)	Czech_MBA_Tumulus	PattersonNature2021	1500-1250 BCE	Czech_MBA_Tumulus	1240K	NW Bohemia, Most, Konobrže	Czech Republic	44.476	13.6176	M	..	T2b	577591
I16111	2339 (P7A-36421, 194)	Czech_MBA_Tumulus	PattersonNature2021	1500-1250 BCE	Czech_MBA_Tumulus	1240K	NW Bohemia, Most, Konobrže	Czech Republic	44.476	13.6176	F	n/a (female)	T1a1	528984
I16112	2340 (P7A-36416, 81)	Czech_MBA_Tumulus	PattersonNature2021	1500-1250 BCE	Czech_MBA_Tumulus	1240K	NW Bohemia, Most, Konobrže	Czech Republic	47.5235	13.6176	F	n/a (female)	V7	631054
I10342	VLRD_VL63 (Vil-Lauz-63) | VLRD_VLR1 (Vil-Lauz-R1)	France_EBA	PattersonNature2021	1882-1687 calBCE (3455±30 BP, Poz-138229)	France_EBA	1240K	Lauzet-Ubaye, Villard	France	47.5235	6.369	M	..	W6	924372
I10343	VLRD_VL498 (Vil-Lauz-498)	France_EBA	PattersonNature2021	1886-1644 calBCE (3460±35 BP, Poz-138221)	France_EBA	1240K	Lauzet-Ubaye, Villard	France	51.45	6.369	F	n/a (female)	J1c5	822985
I10347	VLRD_VLR2 (Vil-Lauz-R2)	France_EBA	PattersonNature2021	1684-1503 calBCE (3310±35 BP, Poz-138294)	France_EBA	1240K	Lauzet-Ubaye, Villard	France	51.45	6.369	M	..	T1a	795543
I10348	VLRD_VLR3 (Vil-Lauz-R3)	France_EBA	PattersonNature2021	1874-1544 calBCE (3400±40 BP, Poz-138295)	France_EBA	1240K	Lauzet-Ubaye, Villard	France	51.791	6.369	M	..	H1e	801001
I15028	2429 (RL 90.31.1.1)	France_EBA	PattersonNature2021	2437-2147 calBCE (3825±25 BP, PSUAMS-9404)	France_EBA	1240K	Morbihan, Quiberon, Port Blanc	France	51.791	-3.1546	F	n/a (female)	J1c2e	802239
I15033	2434 (RL 90.31.1.6)	France_EBA	PattersonNature2021	1891-1743 calBCE (3495±25 BP, PSUAMS-8997)	France_EBA	1240K	Morbihan, Quiberon, Port Blanc	France	51.79	-3.1546	M	..	T1a1	823353
I0108	ROT6	Germany_BellBeaker	MathiesonNature2015 (1240k of same same sample with 390k in HaakLazaridis2015)	2575-2297 calBCE (3953±47 BP, Erl-8710)	Germany_BellBeaker	1240K	Rothenschirmbach	Germany	51.82	11.54	F	n/a (female)	H5a3	735134
I0111	ROT4	Germany_BellBeaker	MathiesonNature2015 (1240k of same same sample with 390k in HaakLazaridis2015)	2474-2201 calBCE (3881±50 BP, Erl-8712)	Germany_BellBeaker	1240K	Rothenschirmbach	Germany	51.82	11.54	F	n/a (female)	H3ao	539767
I0112	QUEXII6	Germany_BellBeaker	MathiesonNature2015 (1240k of same same sample with 390k in HaakLazaridis2015)	2455-2141 calBCE (3820±42 BP, Erl-7038)	Germany_BellBeaker	1240K	Quedlinburg Site XII	Germany	48.8833	11.141	F	n/a (female)	H13a1a2	948580
I0113	QUEXII4	Germany_BellBeaker	MathiesonNature2015 (1240k of same same sample with 390k in HaakLazaridis2015)	2396-2034 calBCE (3773±47 BP, Erl-7283)	Germany_BellBeaker	1240K	Quedlinburg Site XII	Germany	48.8833	11.141	F	n/a (female)	J1c5	585608
I0806	QLB28	Germany_BellBeaker	MathiesonNature2015 (1240k of same same sample with 390k in HaakLazaridis2015)	2433-2147 calBCE (3824±25 BP, MAMS-22820)	Germany_BellBeaker	1240K	Quedlinburg Site VII	Germany	48.8833	11.14	M	R1b1a2a1a2	H1	133159
I1546	BZH2	Germany_BellBeaker	MathiesonNature2015	2500-2050 BCE	Germany_BellBeaker	1240K	Benzingerode-Heimburg	Germany	48.8833	10.91	F	n/a (female)	U5a1b1	149522
I1549	BZH15	Germany_BellBeaker	MathiesonNature2015	2500-2050 BCE	Germany_BellBeaker	1240K	Benzingerode-Heimburg	Germany	48.8833	10.91	F	n/a (female)	W1c1	779855
I3588	Grave 2	Germany_BellBeaker	OlaldeNature2018	2300-2150 BCE	Germany_BellBeaker	1240K	Bavaria, Alburg-Lerchenhaid, Spedition Häring, Stkr. Straubing	Germany	48.8833	12.5332	M	..	H1e1a	413239
I3589	Grave 3	Germany_BellBeaker	OlaldeNature2018	2300-2150 BCE	Germany_BellBeaker	1240K	Bavaria, Alburg-Lerchenhaid, Spedition Häring, Stkr. Straubing	Germany	48.691	12.5332	M	..	U4d1	526583
I3590	Grave 4	Germany_BellBeaker	OlaldeNature2018	2341-2141 calBCE (3802±26 BP, BRAMS-1217)	Germany_BellBeaker	1240K	Bavaria, Alburg-Lerchenhaid, Spedition Häring, Stkr. Straubing	Germany	48.663	12.5332	F	n/a (female)	H1	421623
I3594	Grave 9	Germany_BellBeaker	OlaldeNature2018	2300-2150 BCE	Germany_BellBeaker	1240K	Bavaria, Alburg-Lerchenhaid, Spedition Häring, Stkr. Straubing	Germany	48.691	12.5332	F	n/a (female)	T2	613550
I3600	Grave 14	Germany_BellBeaker	OlaldeNature2018	2300-2150 BCE	Germany_BellBeaker	1240K	Bavaria, Alburg-Lerchenhaid, Spedition Häring, Stkr. Straubing	Germany	48.711	12.5332	F	n/a (female)	U5b	288217
I3601	Grave 15	Germany_BellBeaker	OlaldeNature2018	2300-2150 BCE	Germany_BellBeaker	1240K	Bavaria, Alburg-Lerchenhaid, Spedition Häring, Stkr. Straubing	Germany	48.691	12.5332	F	n/a (female)	H10e	656301
I4134	RISE564 (F0241, obj. 25, grave 6)	Germany_BellBeaker	OlaldeNature2018 (known there as I5022)	2500-2000 BCE	Germany_BellBeaker	1240K	Osterhofen-Altenmarkt	Germany	48.663	13.016	M	..	HV	64461
I4143	RISE562 (F0228, obj. 136/92, gr.9)	Germany_BellBeaker	OlaldeNature2018 (known there as I5020)	2456-2203 calBCE (3848±34 BP, Hd-19835)	Germany_BellBeaker	1240K	Landau an der Isar	Germany	48.663	12.707	F	n/a (female)	H2a1e	113523
I4144	RISE563 (F0234, obj. 8, grave 3)	Germany_BellBeaker	OlaldeNature2018 (known there as I5021)	2573-2310 calBCE (3955±35 BP, Poz-84553)	Germany_BellBeaker	1240K	Osterhofen-Altenmarkt	Germany	48.663	13.016	M	..	K1	95107
I5014	RISE556 (F0003, Grave 4)	Germany_BellBeaker	OlaldeNature2018	2500-2000 BCE	Germany_BellBeaker	1240K	Manching-Oberstimm	Germany	48.711	11.453	F	n/a (female)	V	106126
I5023	RISE565 (F0243, obj. 28)	Germany_BellBeaker	OlaldeNature2018	2500-2000 BCE	Germany_BellBeaker	1240K	Osterhofen-Altenmarkt	Germany	48.691	13.016	F	n/a (female)	U2e1a1	526765
I5523	F0226 (obj. 130/92, Gr. 7)	Germany_BellBeaker	OlaldeNature2018	2800-1800 BCE	Germany_BellBeaker	1240K	Landau, DGF-Lan	Germany	48.7059	12.707	F	n/a (female)	K1b1a1+199	530348
I5524	F0224 (obj. 101/92, Gr. 5)	Germany_BellBeaker	OlaldeNature2018	2800-1800 BCE	Germany_BellBeaker	1240K	Landau, DGF-Lan	Germany	48.841	12.707	F	n/a (female)	H72	574067
I5525	F0274 (obj. 103/92, Gr. 4)	Germany_BellBeaker	OlaldeNature2018	2800-1800 BCE	Germany_BellBeaker	1240K	Landau, DGF-Lan	Germany	48.841	12.707	F	n/a (female)	U4b1b2	776777
I5527	F0215 (Grab 1)	Germany_BellBeaker	OlaldeNature2018	2800-1800 BCE	Germany_BellBeaker	1240K	Manching-Oberstimm	Germany	48.841	11.453	F	n/a (female)	K2b1a1	23115
I5529	F0238 (obj. 21)	Germany_BellBeaker	OlaldeNature2018	2800-1800 BCE	Germany_BellBeaker	1240K	Osterhofen-Altenmarkt	Germany	48.841	13.016	M	..	HV15	443546
I5531	F0180 (Gr. D)	Germany_BellBeaker	OlaldeNature2018	2800-1800 BCE	Germany_BellBeaker	1240K	Weichering	Germany	49.6529	11.3254	F	n/a (female)	T2b	609760
I5658	RISE922 (CGG_2_017845, Grave 9)	Germany_BellBeaker	OlaldeNature2018	2500-2000 BCE	Germany_BellBeaker	1240K	Irlbach LKR	Germany	48.7059	12.75	F	n/a (female)	T2b+152	283954
I5659	RISE923 (CGG_2_017846, Grave 10)	Germany_BellBeaker	OlaldeNature2018	2500-2000 BCE	Germany_BellBeaker	1240K	Irlbach LKR	Germany	48.841	12.75	M	..	K1a4b	112390
I5833	RISE924 (CGG_2_017847, Grave 11)	Germany_BellBeaker	OlaldeNature2018	2500-2000 BCE	Germany_BellBeaker	1240K	Irlbach LKR	Germany	48.841	12.75	M	..	J1c	665658
I5834	RISE927 (CGG_2_017850, Grave 17)	Germany_BellBeaker	OlaldeNature2018	2500-2000 BCE	Germany_BellBeaker	1240K	Irlbach LKR	Germany	48.841	12.75	F	n/a (female)	W5	604322
I5836	FM 14-003 (Langgewann 82, St. 95)	Germany_BellBeaker	OlaldeNature2018	2800-1800 BCE	Germany_BellBeaker	1240K	Worms-Herrnsheim	Germany	51.45	8.32768	F	n/a (female)	H1b1+16362	414496
I6482	F0184 (Gr. A)	Germany_BellBeaker	OlaldeNature2018	2800-1800 BCE	Germany_BellBeaker	1240K	Weichering	Germany	48.8833	11.3254	F	n/a (female)	U4d2	16607
I6590	RISE915 (CGG_2_017838, Grave 2)	Germany_BellBeaker	OlaldeNature2018	2500-2000 BCE	Germany_BellBeaker	1240K	Irlbach LKR	Germany	48.6639	12.75	F	n/a (female)	X2c1	822740
I6591	RISE914 (CGG_2_017837, Grave 1)	Germany_BellBeaker	OlaldeNature2018	2500-2000 BCE	Germany_BellBeaker	1240K	Irlbach LKR	Germany	48.841	12.75	F	n/a (female)	U5b2c	814270
I6624	RISE932 (CGG_2_017855, Grave 22)	Germany_BellBeaker	OlaldeNature2018	2500-2000 BCE	Germany_BellBeaker	1240K	Irlbach LKR	Germany	48.841	12.75	F	n/a (female)	T1a1	623566
I0060	ROT3	Germany_BellBeaker	MathiesonNature2015	2404-2146 calBCE (3822±25 BP, MAMS-22819)	Germany_BellBeaker	1240K	Rothenschirmbach	Germany	48.841	11.54	F	n/a (female)	K1a2c	121032
I3602	Grave 16	Germany_BellBeaker	OlaldeNature2018	2300-2150 BCE	Germany_BellBeaker	1240K	Bavaria, Alburg-Lerchenhaid, Spedition Häring, Stkr. Straubing	Germany	48.841	12.5332	F	n/a (female)	I3a	85826
I3604	Obj. 278	Germany_BellBeaker	OlaldeNature2018	2500-2000 BCE	Germany_BellBeaker	1240K	Bavaria, Künzing-Bruck, Lkr. Deggendorf	Germany	48.841	13.0736	M	..	HV9	30170
I4249	RISE917=grave4 (CGG_2_017840, Grave 4)	Germany_BellBeaker	OlaldeNature2018	2341-2141 calBCE (3802±26 BP, BRAMS1217)	Germany_BellBeaker	1240K	Irlbach LKR	Germany	51.42	12.75	F	n/a (female)	H5a1	32730
I4250	RISE918=grave5 (CGG_2_017841, Grave 5)	Germany_BellBeaker	OlaldeNature2018	2441-2147 calBCE (3825±26 BP, BRAMS1219)	Germany_BellBeaker	1240K	Irlbach LKR	Germany	51.42	12.75	F	n/a (female)	U5a1a2b	29730
I5655	RISE919 (CGG_2_017842, Grave 6)	Germany_BellBeaker	OlaldeNature2018	2500-2000 BCE	Germany_BellBeaker	1240K	Irlbach LKR	Germany	51.42	12.75	F	n/a (female)	H5a1	25607
I5661	RISE926 (CGG_2_017849, Grave 16)	Germany_BellBeaker	OlaldeNature2018	2500-2000 BCE	Germany_BellBeaker	1240K	Irlbach LKR	Germany	51.793	12.75	M	..	K1b1b1	87772
I5663	RISE929 (CGG_2_017852, Grave 19)	Germany_BellBeaker	OlaldeNature2018	2500-2000 BCE	Germany_BellBeaker	1240K	Irlbach LKR	Germany	51.1677	12.75	M	..	U5a2+16294	22706
I0115	ESP3	Germany_EBA_Unetice	MathiesonNature2015 (1240k of same same sample with 390k in HaakLazaridis2015)	1959-1751 calBCE (3540±31 BP, MAMS-21494)	Germany_EBA_Unetice	1240K	Esperstedt	Germany	51.1677	11.68	F	n/a (female)	U5a1i	365198
I0116	ESP4	Germany_EBA_Unetice	MathiesonNature2015 (1240k of same same sample with 390k in HaakLazaridis2015)	2137-1936 calBCE (3650±32 BP, MAMS-21495)	Germany_EBA_Unetice	1240K	Esperstedt	Germany	51.8958	11.68	M	..	W3a1	662220
I0117	ESP29	Germany_EBA_Unetice	MathiesonNature2015 (1240k of same same sample with 390k in HaakLazaridis2015)	2276-2037 calBCE (3743±25 BP, MAMS-21496)	Germany_EBA_Unetice	1240K	Esperstedt	Germany	48.2228	11.68	F	n/a (female)	I3a	842419
I0164	QUEVIII6	Germany_EBA_Unetice	MathiesonNature2015 (1240k of same same sample with 390k in HaakLazaridis2015)	2027-1890 calBCE (3599±25 BP, MAMS-21497)	Germany_EBA_Unetice	1240K	Quedlinburg Site VIII	Germany	48.2228	11.143	F	n/a (female)	U5b2a1b	838661
I0803	EUL41	Germany_EBA_Unetice	MathiesonNature2015 (1240k of same same sample with 390k in HaakLazaridis2015)	2135-1941 calBCE (3650±26 BP, MAMS-22822)	Germany_EBA_Unetice	1240K	Eulau	Germany	48.2228	11.8475	F	n/a (female)	H4a1a1a	211861
I0804	EUL57	Germany_EBA_Unetice	MathiesonNature2015 (1240k of same same sample with 390k in HaakLazaridis2015)	2139-1959 calBCE (3671±26 BP, MAMS-22821)	Germany_EBA_Unetice	1240K	Eulau	Germany	48.2228	11.8475	M	I2	H3	59911
I0047	HAL16a	Germany_EBA_Unetice	MathiesonNature2015	2116-1888 calBCE (3612±30 BP, MAMS-21481)	Germany_EBA_Unetice	1240K	Halberstadt-Sonntagsfeld	Germany	48.2228	11.0467	F	n/a (female)	V9	777944
AITI_119	AITI_119	Germany_Lech_EBA	MittnikScience2019	1883-1695 calBCE (3470±27 BP, MAMS-21594)	Germany_Lech_EBA	1240K	Kleinaitingen - Gewerbegebiet Nord	Germany	48.2228	10.845	M	R1b1a2a1a	U4a1a	524193
AITI_120	AITI_120	Germany_Lech_EBA	MittnikScience2019	1870-1623 calBCE (3417±27 BP, MAMS-21595)	Germany_Lech_EBA	1240K.and.Shotgun	Kleinaitingen - Gewerbegebiet Nord	Germany	48.2228	10.845	M	R1b1a2a1a2	U4a1a	511294
AITI_2	AITI_2	Germany_Lech_EBA	MittnikScience2019	1885-1696 calBCE (3477±28 BP, MAMS-21562)	Germany_Lech_EBA	1240K	Kleinaitingen - Gewerbegebiet Nord	Germany	48.2228	10.845	M	R1b1a2a1a2	H6a	741791
AITI_36_noUDG	AITI_36	Germany_Lech_EBA	MittnikScience2019	2011-1773 calBCE (3552±27 BP, MAMS-21568)	Germany_Lech_EBA	1240K.and.Shotgun	Kleinaitingen - Gewerbegebiet Nord	Germany	48.2228	10.845	M	BT	J1c2c2	21092
AITI_40_noUDG	AITI_40	Germany_Lech_EBA	MittnikScience2019	1883-1693 calBCE (3469±28 BP, MAMS-21570)	Germany_Lech_EBA	1240K.and.Shotgun	Kleinaitingen - Gewerbegebiet Nord	Germany	48.2228	10.845	M	R1b1a2	T2a1b1a1b	202260
AITI_43	AITI_43	Germany_Lech_EBA	MittnikScience2019	1888-1700 calBCE (3486±27 BP, MAMS-21571)	Germany_Lech_EBA	1240K	Kleinaitingen - Gewerbegebiet Nord	Germany	48.2228	10.845	M	R1b1a2a1a2	X2b+226	848648
AITI_50_noUDG	AITI_50	Germany_Lech_EBA	MittnikScience2019	1926-1742 calBCE (3505±33 BP, MAMS-21572)	Germany_Lech_EBA	1240K.and.Shotgun	Kleinaitingen - Gewerbegebiet Nord	Germany	48.2228	10.845	M	R1b1a2a1a	J1c3	323022
AITI_62A_noUDG	AITI_62A	Germany_Lech_EBA	MittnikScience2019	1886-1644 calBCE (3459±34 BP, MAMS-21576)	Germany_Lech_EBA	1240K.and.Shotgun	Kleinaitingen - Gewerbegebiet Nord	Germany	48.2228	10.845	M	..	H1e	16209
AITI_66_d	AITI_66	Germany_Lech_EBA	MittnikScience2019	1917-1694 calBCE (3489±34 BP, MAMS-21580)	Germany_Lech_EBA	1240K.and.Shotgun	Kleinaitingen - Gewerbegebiet Nord	Germany	48.2228	10.845	F	n/a (female)	U5b2b3a	16170
AITI_70	AITI_70	Germany_Lech_EBA	MittnikScience2019	2116-1781 calBCE (3594±37 BP, MAMS-21582)	Germany_Lech_EBA	1240K.and.Shotgun	Kleinaitingen - Gewerbegebiet Nord	Germany	48.2228	10.845	M	R1b1a2a1a2	J1c2c2	375430
AITI_72	AITI_72	Germany_Lech_EBA	MittnikScience2019	1931-1742 calBCE (3508±34 BP, MAMS-21583)	Germany_Lech_EBA	1240K.and.Shotgun	Kleinaitingen - Gewerbegebiet Nord	Germany	48.2666	10.845	M	R1b1a2a1a2	J1c2c2	707602
AITI_78	AITI_78	Germany_Lech_EBA	MittnikScience2019	1891-1690 calBCE (3474±34 BP, MAMS-21586)	Germany_Lech_EBA	1240K.and.Shotgun	Kleinaitingen - Gewerbegebiet Nord	Germany	48.2666	10.845	M	R1b1a2a1a2	H3	666265
AITI_95_d	AITI_95	Germany_Lech_EBA	MittnikScience2019	1872-1624 calBCE (3422±28 BP, MAMS-21591)	Germany_Lech_EBA	1240K.and.Shotgun	Kleinaitingen - Gewerbegebiet Nord	Germany	48.2666	10.845	F	n/a (female)	X2b+226	15637
AITI_98	AITI_98	Germany_Lech_EBA	MittnikScience2019	1742-1544 calBCE (3370±27 BP, MAMS-21592)	Germany_Lech_EBA	1240K.and.Shotgun	Kleinaitingen - Gewerbegebiet Nord	Germany	48.2666	10.845	M	R1b1a2a1a2	H49	331500
OBKR_50_d	OBKR_50	Germany_Lech_EBA	MittnikScience2019	2114-1899 calBCE (3623±23 BP, MAMS-18895)	Germany_Lech_EBA	1240K	Königsbrunn - Obere Kreuzstraße (Baugebiet 110)	Germany	48.2666	10.8786	F	n/a (female)	HV0	21160
OBKR_6	OBKR_6	Germany_Lech_EBA	MittnikScience2019	2031-1895 calBCE (3611±23 BP, MAMS-18890)	Germany_Lech_EBA	1240K	Königsbrunn - Obere Kreuzstraße (Baugebiet 110)	Germany	48.2957	10.8786	F	n/a (female)	V7	37943
OBKR_76	OBKR_76	Germany_Lech_EBA	MittnikScience2019	2016-1781 calBCE (3567±23 BP, MAMS-18899)	Germany_Lech_EBA	1240K	Königsbrunn - Obere Kreuzstraße (Baugebiet 110)	Germany	48.2957	10.8786	F	n/a (female)	K1a	23251
OBKR_80	OBKR_80	Germany_Lech_EBA	MittnikScience2019	2136-1955 calBCE (3664±24 BP, MAMS-18901)	Germany_Lech_EBA	1240K	Königsbrunn - Obere Kreuzstraße (Baugebiet 110)	Germany	48.2957	10.8786	M	R1b1a2a1a2	K1a3	724139
OBKR_84	OBKR_84	Germany_Lech_EBA	MittnikScience2019	2022-1825 calBCE (3575±25 BP, MAMS-18905)	Germany_Lech_EBA	1240K	Königsbrunn - Obere Kreuzstraße (Baugebiet 110)	Germany	48.2957	10.8786	F	n/a (female)	V7	22301
POST_16	POST_16	Germany_Lech_EBA	MittnikScience2019	2029-1899 calBCE (3612±20 BP, MAMS-18957)	Germany_Lech_EBA	1240K	Haunstetten - Postillionstraße	Germany	48.2957	10.891	F	n/a (female)	T2f8a	22616
POST_2	POST_2	Germany_Lech_EBA	MittnikScience2019	2131-1946 calBCE (3648±19 BP, MAMS-18953)	Germany_Lech_EBA	1240K	Haunstetten - Postillionstraße	Germany	48.2957	10.891	F	n/a (female)	n/a	22776
POST_28	POST_28	Germany_Lech_EBA	MittnikScience2019	2027-1898 calBCE (3608±20 BP, MAMS-18960)	Germany_Lech_EBA	1240K	Haunstetten - Postillionstraße	Germany	48.2957	10.891	M	R1b1a2a1a2	K2a5	445091
POST_35_d	POST_35	Germany_Lech_EBA	MittnikScience2019	2035-1899 calBCE (3621±20 BP, MAMS-18962)	Germany_Lech_EBA	1240K	Haunstetten - Postillionstraße	Germany	48.2957	10.891	F	n/a (female)	H41a	19982
POST_47	POST_47	Germany_Lech_EBA	MittnikScience2019	2136-1952 calBCE (3662±24 BP, MAMS-18965)	Germany_Lech_EBA	1240K	Haunstetten - Postillionstraße	Germany	48.3161	10.891	M	P1/K2b2a	K2a5	58103
POST_6	POST_6	Germany_Lech_EBA	MittnikScience2019	2015-1830 calBCE (3574±19 BP, MAMS-18955)	Germany_Lech_EBA	1240K	Haunstetten - Postillionstraße	Germany	48.3161	10.891	M	R1b1a2a1a2	U5a1a1+16362	934519
POST_85	POST_85	Germany_Lech_EBA	MittnikScience2019	2127-1901 calBCE (3631±24 BP, MAMS-18968)	Germany_Lech_EBA	1240K	Haunstetten - Postillionstraße	Germany	48.3197	10.891	M	..	X2b+226	20089
POST_99_d	POST_99	Germany_Lech_EBA	MittnikScience2019	2133-1931 calBCE (3641±25 BP, MAMS-18969)	Germany_Lech_EBA	1240K	Haunstetten - Postillionstraße	Germany	48.2528	10.891	F	n/a (female)	K1a4a1	71686
UNTA58_149	UNTA58_149	Germany_Lech_EBA	MittnikScience2019	2026-1888 calBCE (3597±24 BP, MAMS-18938)	Germany_Lech_EBA	1240K	Haunstetten - Unterer Talweg 58-62	Germany	48.2528	10.891	M	BT	K1a1b1g	25373
UNTA58_153	UNTA58_153	Germany_Lech_EBA	MittnikScience2019	2008-1775 calBCE (3553±24 BP, MAMS-18943)	Germany_Lech_EBA	1240K	Haunstetten - Unterer Talweg 58-62	Germany	37.0268	10.891	M	R1b1a2a	R1a1a	157455
UNTA85_1412	UNTA85_1412	Germany_Lech_EBA	MittnikScience2019	2028-1891 calBCE (3602±25 BP, MAMS-18951)	Germany_Lech_EBA	1240K	Haunstetten - Unterer Talweg 85	Germany	37.0268	10.891	M	R1b1a2	H	286473
WEHR_1192SkB	WEHR_1192SkB	Germany_Lech_EBA	MittnikScience2019	1926-1769 calBCE (3523±18 BP, MAMS-18923)	Germany_Lech_EBA	1240K	Wehringen - Hochfeld	Germany	37.0268	10.891	F	n/a (female)	U5b2a2b	251025
WEHR_1586_d	WEHR_1586	Germany_Lech_EBA	MittnikScience2019	1952-1776 calBCE (3550±19 BP, MAMS-18932)	Germany_Lech_EBA	1240K	Wehringen - Hochfeld	Germany	37.0268	10.891	F	n/a (female)	V	44508
I13514	1474, Kokkevis, Tomb V, KK3d, 1959, KK2 (4), Skull 3d, DNA23	Greece_BA_Mycenaean	LazaridisAlpaslanRoodenbergScience2022	1360-1070 BCE	Greece_BA_Mycenaean	1240K	Pylos, Palace of Nestor	Greece	37.9609	21.6946	F	n/a (female)	K1c1	875739
I13516	1476, Tsakalis, PY2, Dromos/Tomb E3, Cist grave, 8/11/56, DNA6	Greece_BA_Mycenaean	LazaridisAlpaslanRoodenbergScience2022	1410-1360 BCE	Greece_BA_Mycenaean	1240K	Pylos, Palace of Nestor	Greece	37.9609	21.6946	F	n/a (female)	J1c1	78142
I13518	1478, Kokkevis, Tomb V, KK1b, 1959, DNA18	Greece_BA_Mycenaean	LazaridisAlpaslanRoodenbergScience2022	1200-1070 BCE	Greece_BA_Mycenaean	1240K	Pylos, Palace of Nestor	Greece	37.9609	21.6946	M	..	N1a1a1a3	932734
I13519_d	1479, Trench N-CO2, Level 30, SN20-0168, GRIFFIN WARRIOR, DNA26	Greece_BA_Mycenaean	LazaridisAlpaslanRoodenbergScience2022	1520-1440 BCE	Greece_BA_Mycenaean	1240K	Pylos, Palace of Nestor	Greece	37.9609	21.6946	M	..	n/a (<2x)	23467
I14872	Sample 7; Tomb 45-Pit 2-K5-KOL 800	Greece_BA_Mycenaean	LazaridisAlpaslanRoodenbergScience2022	1516-1436 calBCE (3220±20 BP, PSUAMS-7863)	Greece_BA_Mycenaean	1240K	Attica, Kolikrepi-Spata	Greece	37.0268	23.9398	F	n/a (female)	HV	26574
I15571	Sample 8; Tomb 45-Pit 1-K2-KOL 1128	Greece_BA_Mycenaean	LazaridisAlpaslanRoodenbergScience2022	1505-1429 calBCE (3200±20 BP, PSUAMS-6939)	Greece_BA_Mycenaean	1240K	Attica, Kolikrepi-Spata	Greece	37.0268	23.9398	F	n/a (female)	HV0a	495989
I15582	Sample 18; Tomb 29-Pit 1-K10-KOL 657	Greece_BA_Mycenaean	LazaridisAlpaslanRoodenbergScience2022	1610-1448 calBCE (3255±25 BP, PSUAMS-7850)	Greece_BA_Mycenaean	1240K	Attica, Kolikrepi-Spata	Greece	37.9663	23.9398	F	n/a (female)	T2c1+146	294001
I16709	Sample 24; Tomb 46-Pit 1-K2-KOL 321	Greece_BA_Mycenaean	LazaridisAlpaslanRoodenbergScience2022	1497-1316 calBCE (3145±25 BP, PSUAMS-7813)	Greece_BA_Mycenaean	1240K	Attica, Kolikrepi-Spata	Greece	37.501	23.9398	M	..	H5	175972
I19366	P6187; 2/7/57, Kondou I, [7], Pit in dromos, DNA9	Greece_BA_Mycenaean	LazaridisAlpaslanRoodenbergScience2022	1360-1295 BCE	Greece_BA_Mycenaean	1240K	Pylos, Palace of Nestor	Greece	37.501	21.6946	F	n/a (female)	J1c+16261	574855
I19368	P6189; 18/7/58, Kokkevis Alpha, S. half (2), Kokkevis alpha, human bone [9], DNA16	Greece_BA_Mycenaean	LazaridisAlpaslanRoodenbergScience2022	1070-950 BCE	Greece_BA_Mycenaean	1240K	Pylos, Palace of Nestor	Greece	38.3991	21.6946	F	n/a (female)	U8b1a	123144
I9006	Salamis31	Greece_BA_Mycenaean	LazaridisNature2017	1413-1261 calBCE (3067±25 BP, DEM-2905, MAMS-25209)	Greece_BA_Mycenaean	1240K	Agia Kyriaki, Salamis	Greece	38.3991	23.4952	F	n/a (female)	X2d	361156
I9010	Galatas19	Greece_BA_Mycenaean	LazaridisNature2017	1400-1200 BCE	Greece_BA_Mycenaean	1240K	Peloponnese, Galatas Apatheia	Greece	38.3991	23.451	F	n/a (female)	X2	242208
I9041	Galatas4	Greece_BA_Mycenaean	LazaridisNature2017	1400-1200 BCE	Greece_BA_Mycenaean	1240K	Peloponnese, Galatas Apatheia	Greece	38.3991	23.451	M	..	X2	414941
I13428	KS-T1-4; comingled burial Tomb A	Greece_Delphi_BA_Mycenaean	LazaridisAlpaslanRoodenbergScience2022	1386-1217 calBCE (3030±20 BP, PSUAMS-7560)	Greece_Delphi_BA_Mycenaean	1240K	Kastrouli (Desfina, Phokis, near Delphi)	Greece	34.45	22.575	M	..	H2	71234
I13577	KS-T2A; comingled burial Tomb A	Greece_Delphi_BA_Mycenaean	LazaridisAlpaslanRoodenbergScience2022	1350-1150 BCE	Greece_Delphi_BA_Mycenaean	1240K	Kastrouli (Desfina, Phokis, near Delphi)	Greece	34.45	22.575	M	..	T2c1d1	280212
I13578	KS-T2B; comingled burial Tomb A	Greece_Delphi_BA_Mycenaean	LazaridisAlpaslanRoodenbergScience2022	1397-1222 calBCE (3045±25 BP, PSUAMS-6186)	Greece_Delphi_BA_Mycenaean	1240K	Kastrouli (Desfina, Phokis, near Delphi)	Greece	34.45	22.575	F	n/a (female)	K1a2	144077
I13579	KS-T2C; comingled burial Tomb A	Greece_Delphi_BA_Mycenaean	LazaridisAlpaslanRoodenbergScience2022	1382-1134 calBCE (3015±20 BP, PSUAMS-6187)	Greece_Delphi_BA_Mycenaean	1240K	Kastrouli (Desfina, Phokis, near Delphi)	Greece	34.45	22.575	M	..	W1	207257
I1290	GD13A	Iran_GanjDareh_N	LazaridisNature2016	8170-7606 calBCE (8780±50 BP, Poz-81100)	Iran_GanjDareh_N	1240K	Ganj Dareh	Iran	34.45	48.116	F	n/a (female)	X1'2'3	836565
I1944	GD14B (Ganj Dareh #14b)	Iran_GanjDareh_N	NarasimhanPattersonScience2019 (supplement of Lazaridis Nature 2016)	8000-7700 BCE	Iran_GanjDareh_N	1240K	Ganj Dareh	Iran	34.45	48.116	F	n/a (female)	R2+13500	60411
I1945	GD16 (Ganj Dareh #16)	Iran_GanjDareh_N	NarasimhanPattersonScience2019 (supplement of Lazaridis Nature 2016)	8000-7700 BCE	Iran_GanjDareh_N	1240K	Ganj Dareh	Iran	34.45	48.116	M	P1(xQ,R1b1a2,R1a1a1b1a1b,R1a1a1b1a3a,R1a1a1b2a2a)	J1	240450
I1947	GD22 (Ganj Dareh #22)	Iran_GanjDareh_N	NarasimhanPattersonScience2019	8211-7827 calBCE (8860±30 BP, Beta-432800)	Iran_GanjDareh_N	1240K	Ganj Dareh	Iran	45.4676	48.116	M	..	R2b	913988
I1949	GD37 (Ganj Dareh #37)	Iran_GanjDareh_N	NarasimhanPattersonScience2019 (supplement of Lazaridis Nature 2016)	8242-7954 calBCE (8915±40 BP, PSUAMS-2261)	Iran_GanjDareh_N	1240K	Ganj Dareh	Iran	45.4676	48.116	M	CT	R2b	139812
I1951	GD39 (Ganj Dareh #39)	Iran_GanjDareh_N	NarasimhanPattersonScience2019 (supplement of Lazaridis Nature 2016)	8198-7613 calBCE (8800±50 BP, Poz-81109)	Iran_GanjDareh_N	1240K	Ganj Dareh	Iran	39.87	48.116	F	n/a (female)	HV	35814
I1954	GD41 (Ganj Dareh #41)	Iran_GanjDareh_N	NarasimhanPattersonScience2019	8295-7976 calBCE (9000±40 BP, Beta-436170)	Iran_GanjDareh_N	1240K	Ganj Dareh	Iran	39.87	48.116	M	..	R2b	917421
BRC010.SG	GCB508; GCB909; GCB629	Italy_Broion_EBA.SG	SaupeScheibCurrBio2021	1954 - 1746 calBCE (3532±35 BP, UBA-41608)	Italy_Broion_EBA.SG	Shotgun	Vicenza, Berici Hills, Grottina dei Covoloni del Broion	Italy	39.6672	11.5898	F	n/a (female)	H+16291T	324825
BRC030.SG	Rimaneggiato	Italy_Broion_EBA.SG	SaupeScheibCurrBio2021	1937 - 1695 calBCE (3502±41 BP, UBA-41713)	Italy_Broion_EBA.SG	Shotgun	Vicenza, Berici Hills, Grottina dei Covoloni del Broion	Italy	39.6672	11.5898	F	n/a (female)	K1a4a1e	98051
SUA001_d	301 (104)	Italy_Sardinia_BA_Nuragic	MarcusNatureCommunications2020	1411-1228 calBCE (3060±28 BP, MAMS-28654)	Italy_Sardinia_BA_Nuragic	1240K	Sardinia, Seulo, CA, Riparo sotto roccia Su Asedazzu	Italy	39.6672	9.2356	M	..	..	73385
SUA003	307 (110)	Italy_Sardinia_BA_Nuragic	MarcusNatureCommunications2020	1260-1054 calBCE (2953±27 BP, MAMS-28656)	Italy_Sardinia_BA_Nuragic	1240K	Sardinia, Seulo, CA, Riparo sotto roccia Su Asedazzu	Italy	39.6672	9.2356	M	..	H1	188834
ORC001	1	Italy_Sardinia_BA_Nuragic	MarcusNatureCommunications2020	1368-1123 calBCE (2987±23 BP, MAMS-38280)	Italy_Sardinia_BA_Nuragic	1240K	Sardinia, Perdasdefogu, NUO, S’Orcu ‘e Tueri	Italy	39.6672	9.42611	F	n/a (female)	J1c3	783508
ORC003	1	Italy_Sardinia_BA_Nuragic	MarcusNatureCommunications2020	1374-1126 calBCE (2996±24 BP, MAMS-38282)	Italy_Sardinia_BA_Nuragic	1240K	Sardinia, Perdasdefogu, NUO, S’Orcu ‘e Tueri	Italy	39.6672	9.42611	M	..	K1a4a1	830219
ORC004	2	Italy_Sardinia_BA_Nuragic	MarcusNatureCommunications2020	1386-1135 calBCE (3020±23 BP, MAMS-38283)	Italy_Sardinia_BA_Nuragic	1240K	Sardinia, Perdasdefogu, NUO, S’Orcu ‘e Tueri	Italy	39.6672	9.42611	M	..	H3	489748
ORC005	3	Italy_Sardinia_BA_Nuragic	MarcusNatureCommunications2020	1261-1124 calBCE (2974±17 BP, MAMS-38284)	Italy_Sardinia_BA_Nuragic	1240K	Sardinia, Perdasdefogu, NUO, S’Orcu ‘e Tueri	Italy	39.6672	9.42611	F	n/a (female)	J1c3	805392
ORC006	1	Italy_Sardinia_BA_Nuragic	MarcusNatureCommunications2020	1263-1057 calBCE (2961±23 BP, MAMS-38285)	Italy_Sardinia_BA_Nuragic	1240K	Sardinia, Perdasdefogu, NUO, S’Orcu ‘e Tueri	Italy	39.87	9.42611	M	..	H1	771806
ORC007	2	Italy_Sardinia_BA_Nuragic	MarcusNatureCommunications2020	1371-1125 calBCE (2992±23 BP, MAMS-38286)	Italy_Sardinia_BA_Nuragic	1240K	Sardinia, Perdasdefogu, NUO, S’Orcu ‘e Tueri	Italy	39.8667	9.42611	M	..	H1e1a	827279
ORC008	3	Italy_Sardinia_BA_Nuragic	MarcusNatureCommunications2020	1198-991 calBCE (2890±24 BP, MAMS-38287)	Italy_Sardinia_BA_Nuragic	1240K	Sardinia, Perdasdefogu, NUO, S’Orcu ‘e Tueri	Italy	39.8667	9.42611	M	..	H1	805680
ORC009	C1.2002	Italy_Sardinia_BA_Nuragic	MarcusNatureCommunications2020	1211-1016 calBCE (2917±24 BP, MAMS-38288)	Italy_Sardinia_BA_Nuragic	1240K	Sardinia, Perdasdefogu, NUO, S’Orcu ‘e Tueri	Italy	39.8667	9.42611	F	n/a (female)	T2b3	822426
SUA006	103	Italy_Sardinia_BA_Nuragic	MarcusNatureCommunications2020	1265-1112 calBCE (2965±21 BP, MAMS-39539)	Italy_Sardinia_BA_Nuragic	1240K	Sardinia, Seulo, CA, Riparo sotto roccia Su Asedazzu	Italy	39.8667	9.2356	F	n/a (female)	H3ay	332238
S1249	SuB4	Italy_Sardinia_EBA	MarcusNatureCommunications2020	1800-1600 BCE	Italy_Sardinia_EBA	1240K	Sardinia, Seulo, CA, Su Grutta ’e is Bittuleris	Italy	40.8103	9.23333	M	..	K1a4a1	122681
S1250	SuB7	Italy_Sardinia_EBA	MarcusNatureCommunications2020	1800-1600 BCE	Italy_Sardinia_EBA	1240K	Sardinia, Seulo, CA, Su Grutta ’e is Bittuleris	Italy	39.8666	9.23333	M	..	T2b3	46192
S1252	SuB9	Italy_Sardinia_EBA	MarcusNatureCommunications2020	1800-1600 BCE	Italy_Sardinia_EBA	1240K	Sardinia, Seulo, CA, Su Grutta ’e is Bittuleris	Italy	39.87	9.23333	M	..	X2b3	393068
S1253	SuB3	Italy_Sardinia_EBA	MarcusNatureCommunications2020	1800-1600 BCE	Italy_Sardinia_EBA	1240K	Sardinia, Seulo, CA, Su Grutta ’e is Bittuleris	Italy	39.87	9.23333	M	..	V	34852
SUC009	s9305 (T. 22 Cella b Strato 2º (ind. A, ind number given while sampling))	Italy_Sardinia_EBA	MarcusNatureCommunications2020	1867-1631 calBCE (3421±20 BP, MAMS-38302)	Italy_Sardinia_EBA	1240K	Sardinia, Porto Torres, SAS, Su Crucifissu Mannu, t.22	Italy	39.87	8.44418	M	..	J2a1a1	753648
I3743	SEULO 59	Italy_Sardinia_EBA	FernandesNatureEcologyEvolution2020	2136-1946 calBCE (3655±25 BP, PSUAMS-2076)	Italy_Sardinia_EBA	1240K	Sardinia, Seulo	Italy	40.0667	9.23335	M	..	H	755500
SUA002	303 (105)	Italy_Sardinia_EBA	MarcusNatureCommunications2020	2274-2032 calBCE (3732±30 BP, MAMS-28655)	Italy_Sardinia_EBA	1240K	Sardinia, Seulo, CA, Riparo sotto roccia Su Asedazzu	Italy	39.87	9.2356	M	..	H3	688784
LON001	LF1001 (113)	Italy_Sardinia_EBA	MarcusNatureCommunications2020	1921-1746 calBCE (3509±28 BP, MAMS-28657)	Italy_Sardinia_EBA	1240K	Sardinia, Seulo, CA, Grutta I de Longu Fresu	Italy	39.87	9.2356	F	n/a (female)	J2b1a8	752636
ISB001	IB1009 (129)	Italy_Sardinia_EBA	MarcusNatureCommunications2020	1882-1690 calBCE (3460±29 BP, MAMS-28658)	Italy_Sardinia_EBA	1240K	Sardinia, Seulo, CA, Su Grutta ’e is Bittuleris	Italy	40.8103	9.2356	M	..	H1	786013
PJU002	6910	Italy_Sardinia_EBA	MarcusNatureCommunications2020	2292-2051 calBCE (3774±29 BP, MAMS-39528)	Italy_Sardinia_EBA	1240K	Sardinia, Seneghe, OR, Padru Jossu	Italy	40.8103	8.60056	F	n/a (female)	U5b2b5	144656
SUA005	101	Italy_Sardinia_EBA	MarcusNatureCommunications2020	2292-2141 calBCE (3790±22 BP, MAMS-39538)	Italy_Sardinia_EBA	1240K	Sardinia, Seulo, CA, Riparo sotto roccia Su Asedazzu	Italy	40.8103	9.2356	F	n/a (female)	H1	37834
SUA007	138	Italy_Sardinia_EBA	MarcusNatureCommunications2020	2026-1888 calBCE (3597±22 BP, MAMS-39540)	Italy_Sardinia_EBA	1240K	Sardinia, Seulo, CA, Riparo sotto roccia Su Asedazzu	Italy	40.8103	9.2356	M	..	T2c1d	220542
SUC001	C2, n. A	Italy_Sardinia_EBA	MarcusNatureCommunications2020	2141-1975 calBCE (3677±21 BP, MAMS-38294)	Italy_Sardinia_EBA	1240K	Sardinia, Porto Torres, SAS, Su Crucifissu Mannu, t.16	Italy	40.8103	8.44418	F	n/a (female)	U5b3	743408
SUC003	B2, #3	Italy_Sardinia_EBA	MarcusNatureCommunications2020	2131-1941 calBCE (3643±20 BP, MAMS-38296)	Italy_Sardinia_EBA	1240K	Sardinia, Porto Torres, SAS, Su Crucifissu Mannu, t.16	Italy	40.8103	8.44418	M	..	J1c3	728831
SUC004	Su Crocefissu; T.c2 b2; Ind. 5 t.alti	Italy_Sardinia_EBA	MarcusNatureCommunications2020	2296-2144 calBCE (3802±19 BP, MAMS-38297)	Italy_Sardinia_EBA	1240K	Porto Torres, SAS, Su Crucifissu Mannu, t.16	Italy	37.908	8.44418	F	n/a (female)	K1a	774462
SUC005	#6	Italy_Sardinia_EBA	MarcusNatureCommunications2020	2288-2136 calBCE (3774±20 BP, MAMS-38298)	Italy_Sardinia_EBA	1240K	Sardinia, Porto Torres, SAS, Su Crucifissu Mannu, t.16	Italy	37.908	8.44418	M	..	K1a4a1	777500
SUC006	Su Crocefissu; T.16; e1; ind. 2	Italy_Sardinia_EBA	MarcusNatureCommunications2020	2468-2306 calBCE (3909±19 BP, MAMS-38299)	Italy_Sardinia_EBA	1240K	Porto Torres, SAS, Su Crucifissu Mannu, t.16	Italy	37.908	8.44418	M	..	H1av	612506
SUC007	C2, n. E	Italy_Sardinia_EBA	MarcusNatureCommunications2020	2462-2290 calBCE (3880±22 BP, MAMS-38300)	Italy_Sardinia_EBA	1240K	Sardinia, Porto Torres, SAS, Su Crucifissu Mannu, t.16	Italy	37.908	8.44418	M	..	J2a1a1	703408
I11442	323 (Buffa 3036c)	Italy_Sicily_EBA	FernandesNatureEcologyEvolution2020	2284-2056 calBCE (3765±20 BP, PSUAMS-4620)	Italy_Sicily_EBA	1240K	Sicily, Buffa	Italy	37.8724	13.478	M	..	K1a3a	734645
I3122	BU30 (grave 3030, cranium II)	Italy_Sicily_EBA	FernandesNatureEcologyEvolution2020	2272-2032 calBCE (3730±30 BP, PSUAMS-1985)	Italy_Sicily_EBA	1240K	Sicily, Buffa	Italy	36.8831	13.478	F	n/a (female)	T2b	882491
I3123	BU31 (grave 3031)	Italy_Sicily_EBA	FernandesNatureEcologyEvolution2020	2287-2041 calBCE (3760±30 BP, PSUAMS-3892)	Italy_Sicily_EBA	1240K	Sicily, Buffa	Italy	36.8831	13.478	M	R1b1a1b1a1a2a1b	U8b1b1	878815
I3124	BU36 (grave 3036)	Italy_Sicily_EBA	FernandesNatureEcologyEvolution2020	1949-1774 calBCE (3545±20 BP, PSUAMS-4317)	Italy_Sicily_EBA	1240K	Sicily, Buffa	Italy	36.8831	13.478	M	..	H71	876585
I4383	VALINF (Vallone Inferno)	Italy_Sicily_EBA	FernandesNatureEcologyEvolution2020	2600-1400 BCE	Italy_Sicily_EBA	1240K	Sicily, Vallone Inferno	Italy	36.8831	13.9346	F	n/a (female)	n/a (<2x)	15268
I7774_d	PP G (Ponte della Paolina, G, EXC. 1977)	Italy_Sicily_EBA	FernandesNatureEcologyEvolution2020	2200-1650 BCE	Italy_Sicily_EBA	1240K	Sicily, Contrada Paolina, Castellucciana	Italy	36.8831	14.5712	F	n/a (female)	n/a (<2x)	22352
I7796	PP K (Ponte della Paolina, K, EXC. 1977)	Italy_Sicily_EBA	FernandesNatureEcologyEvolution2020	1880-1689 calBCE (3455±25 BP, PSUAMS-6465)	Italy_Sicily_EBA	1240K	Sicily, Contrada Paolina, Castellucciana	Italy	47.255	14.5712	M	..	H	159486
I7800	PP O (Ponte della Paolina, O, EXC. 1977)	Italy_Sicily_EBA	FernandesNatureEcologyEvolution2020	2127-1900 calBCE (3630±25 BP, PSUAMS-6466)	Italy_Sicily_EBA	1240K	Sicily, Contrada Paolina, Castellucciana	Italy	47.1936	14.5712	F	n/a (female)	H5a	45809
I7805	PP T (Ponte della Paolina, T, EXC. 1977)	Italy_Sicily_EBA	FernandesNatureEcologyEvolution2020	2017-1778 calBCE (3565±25 BP, PSUAMS-6467)	Italy_Sicily_EBA	1240K	Sicily, Contrada Paolina, Castellucciana	Italy	47.2266	14.5712	F	n/a (female)	U8b1b1	53421
I7807	PP V (Ponte della Paolina, V, EXC. 1977)	Italy_Sicily_EBA	FernandesNatureEcologyEvolution2020	2195-2027 calBCE (3700±20 BP, PSUAMS-6468)	Italy_Sicily_EBA	1240K	Sicily, Contrada Paolina, Castellucciana	Italy	47.45	14.5712	F	n/a (female)	T2c1+146	181863
MX193	Individuum 3	Switzerland_EBA_1	FurtwanglerNatureCommunications2020	2283-2030 calBCE (3738±37 BP, BE-7446.1.1)	Switzerland_EBA_1	1240K	Spreitenbach CWC	Switzerland	47.45	8.2158	F	n/a (female)	K1a+195	526943
RA54	Seengen1	Switzerland_EBA_1	FurtwanglerNatureCommunications2020	2660-2468 calBCE (4035±30 BP, ±ETH-44203)	Switzerland_EBA_1	1240K	Seengen	Switzerland	47.45	8.122	F	n/a (female)	J2b1a2	124079
TU876_SX10	Rapperswill Zürichstrasse 88	Switzerland_EBA_1	FurtwanglerNatureCommunications2020	2750-2450 BCE	Switzerland_EBA_1	1240K	Rapperswil Zürichstrasse	Switzerland	47.45	8.81844	F	n/a (female)	U3a1	398013
TU904_SX17	78-6 (Komplex 1978)	Switzerland_EBA_1	FurtwanglerNatureCommunications2020	2467-2302 calBCE (3906±21 BP, BE-8017.1.1)	Switzerland_EBA_1	1240K	Wartau	Switzerland	47.255	9.292	F	n/a (female)	U4a2f	191053
TU908_SX21	76-1 (Komplex 1976)	Switzerland_EBA_1	FurtwanglerNatureCommunications2020	2461-2295 calBCE (3885±21 BP, BE-8012.1.1)	Switzerland_EBA_1	1240K	Wartau	Switzerland	47.255	9.292	F	n/a (female)	H3	577520
TU910_SX22	76-2 (Komplex 1976)	Switzerland_EBA_1	FurtwanglerNatureCommunications2020	3092-2920 calBCE (4394±21 BP, BE-8013.1.1)	Switzerland_EBA_1	1240K	Wartau	Switzerland	47.255	9.292	F	n/a (female)	K1a4a1	541780
TU914_SX26	85-2 (Komplex 1985/86)	Switzerland_EBA_1	FurtwanglerNatureCommunications2020	2461-2291 calBCE (3880±21 BP, BE-8019.1.1)	Switzerland_EBA_1	1240K	Wartau	Switzerland	47.255	9.292	F	n/a (female)	K2b1	476589
MX188	Individuum 7/11	Switzerland_EBA_2	FurtwanglerNatureCommunications2020	2566-2345 calBCE (3947±21 BP, BE-7995.1.1)	Switzerland_EBA_2	1240K	Spreitenbach CWC	Switzerland	47.255	8.2158	M	..	U2e2a1d	645690
MX189	Individuum 2	Switzerland_EBA_2	FurtwanglerNatureCommunications2020	2199-2035 calBCE (3721±20 BP, BE-7986.1.1)	Switzerland_EBA_2	1240K	Spreitenbach CWC	Switzerland	47.255	8.2158	F	n/a (female)	T2b	508141
MX191	Individuum 10/16	Switzerland_EBA_2	FurtwanglerNatureCommunications2020	2837-2472 calBCE (4050±30 BP, ETH-44196.2)	Switzerland_EBA_2	1240K	Spreitenbach CWC	Switzerland	47.255	8.2158	M	..	H3+16189	606362
MX196	Individuum 13/18	Switzerland_EBA_2	FurtwanglerNatureCommunications2020	2627-2470 calBCE (4034±29 BP, ETH-44195.1)	Switzerland_EBA_2	1240K	Spreitenbach CWC	Switzerland	47.45	8.2158	F	n/a (female)	J1c3	574726
MX197	Individuum 8	Switzerland_EBA_2	FurtwanglerNatureCommunications2020	2557-2293 calBCE (3921±34 BP, BE-7985.1.1)	Switzerland_EBA_2	1240K	Spreitenbach CWC	Switzerland	47.5878	8.2158	F	n/a (female)	H11a+152	556141
MX198	Individuum 1	Switzerland_EBA_2	FurtwanglerNatureCommunications2020	2861-2342 calBCE (4015±65 BP, ETH-17371)	Switzerland_EBA_2	1240K	Spreitenbach CWC	Switzerland	47.45	8.2158	F	n/a (female)	J1c4	554516
MX199	Individuum 5/17	Switzerland_EBA_2	FurtwanglerNatureCommunications2020	2454-2147 calBCE (3829±35 BP, BE-7998.1.1)	Switzerland_EBA_2	1240K	Spreitenbach CWC	Switzerland	47.45	8.2158	F	n/a (female)	J2b1a	604792
MX298	Wartau 33.006.101.9	Switzerland_EBA_2	FurtwanglerNatureCommunications2020	2622-2349 calBCE (3988±39 BP, BE-8022.1.1)	Switzerland_EBA_2	1240K	Wartau	Switzerland	47.45	9.292	M	..	X2b4	18626
RA64	Zuzach2	Switzerland_EBA_2	FurtwanglerNatureCommunications2020	2274-2041 calBCE (3746±20 BP, BE-7994.1.1)	Switzerland_EBA_2	1240K	Zuzach	Switzerland	36.2378	8.29332	M	..	K1a1	476549
TU905_SX18	76-8 (Komplex 1976)	Switzerland_EBA_2	FurtwanglerNatureCommunications2020	172 calBCE - 12 calCE (2071±33 BP, BE-8016.1.1)	Switzerland_EBA_2	1240K	Wartau	Switzerland	36.2378	9.292	F	n/a (female)	B4c1b2c2	602945
TU907_SX20	76-7 (Komplex 1976)	Switzerland_EBA_2	FurtwanglerNatureCommunications2020	1733-1542 calBCE (3351±20 BP, BE-8015.1.1)	Switzerland_EBA_2	1240K	Wartau	Switzerland	36.2378	9.292	M	..	K1a4a1	624337
TU911_SX23	85-1 (Komplex 1985)	Switzerland_EBA_2	FurtwanglerNatureCommunications2020	1882-1746 calBCE (3487±20 BP, BE-8018.1.1)	Switzerland_EBA_2	1240K	Wartau	Switzerland	36.2378	9.292	F	n/a (female)	X2b4	533623
ALA001_d	45.71, Locus 03-3017, Pail 257, Skeleton S04-9	Turkey_Alalakh_MLBA	SkourtaniotiCell2020	1498-1322 calBCE (3151±24 BP, MAMS-33675)	Turkey_Alalakh_MLBA	1240K	Hatay Province, Tell Atchana/Alalakh	Turkey	36.2378	36.3847	M	..	..	151200
ALA002	45.71, Locus 03-3017, Pail 246, Skeleton S04-8	Turkey_Alalakh_MLBA	SkourtaniotiCell2020	1499-1398 calBCE (3158±22 BP, MAMS-33676)	Turkey_Alalakh_MLBA	1240K	Hatay Province, Tell Atchana/Alalakh	Turkey	36.2378	36.3847	M	..	N1a3a2	709669
ALA004	45.72, Locus 03-3002	Turkey_Alalakh_MLBA	SkourtaniotiCell2020	1896-1746 calBCE (3507±23 BP, MAMS-33677)	Turkey_Alalakh_MLBA	1240K	Hatay Province, Tell Atchana/Alalakh	Turkey	36.2378	36.3847	M	..	X2e2a	687239
ALA008	45.44, Locus 133, AT 17652	Turkey_Alalakh_MLBA	SkourtaniotiCell2020	1881-1698 calBCE (3473±23 BP, MAMS-33678)	Turkey_Alalakh_MLBA	1240K	Hatay Province, Tell Atchana/Alalakh	Turkey	36.2378	36.3847	M	..	H6a1b	713185
ALA011	45.44, Locus 146, AT 18960	Turkey_Alalakh_MLBA	SkourtaniotiCell2020	1743-1614 calBCE (3382±23 BP, MAMS-33680)	Turkey_Alalakh_MLBA	1240K	Hatay Province, Tell Atchana/Alalakh	Turkey	36.2378	36.3847	M	..	X2d	689379
ALA013	45.44, Locus 152, AT 19260	Turkey_Alalakh_MLBA	SkourtaniotiCell2020	1880-1690 calBCE (3457±24 BP, MAMS-33681)	Turkey_Alalakh_MLBA	1240K	Hatay Province, Tell Atchana/Alalakh	Turkey	36.2378	36.3847	F	n/a (female)	H47	923097
ALA014_d	45.45, Locus 8, AT 8836	Turkey_Alalakh_MLBA	SkourtaniotiCell2020	1743-1621 calBCE (3392±23 BP, MAMS-33682)	Turkey_Alalakh_MLBA	1240K	Hatay Province, Tell Atchana/Alalakh	Turkey	36.2378	36.3847	M	..	..	99947
ALA015	45.45, Locus 48, AT 015741	Turkey_Alalakh_MLBA	SkourtaniotiCell2020	2018-1778 calBCE (3566±26 BP, MAMS-33683)	Turkey_Alalakh_MLBA	1240K	Hatay Province, Tell Atchana/Alalakh	Turkey	36.2378	36.3847	M	..	K1a	424709
ALA016	32.54, Locus 85, AT 017541	Turkey_Alalakh_MLBA	SkourtaniotiCell2020	1614-1504 calBCE (3284±24 BP, MAMS-33684)	Turkey_Alalakh_MLBA	1240K	Hatay Province, Tell Atchana/Alalakh	Turkey	36.2378	36.3847	F	n/a (female)	I2	357031
ALA017	32.57, Locus 164, AT 10070	Turkey_Alalakh_MLBA	SkourtaniotiCell2020	1611-1456 calBCE (3264±23 BP, MAMS-33685)	Turkey_Alalakh_MLBA	1240K	Hatay Province, Tell Atchana/Alalakh	Turkey	36.2378	36.3847	F	n/a (female)	U1a1d	534085
ALA018	42.29, 44, L. 237, AT 019127	Turkey_Alalakh_MLBA	SkourtaniotiCell2020	1499-1323 calBCE (3154±26 BP, MAMS-33686)	Turkey_Alalakh_MLBA	1240K	Hatay Province, Tell Atchana/Alalakh	Turkey	36.2378	36.3847	M	..	HV1b3b	677932
ALA020	44.86, Locus 22, AT 15460	Turkey_Alalakh_MLBA	SkourtaniotiCell2020	1504-1397 calBCE (3167±29 BP, MAMS-33688)	Turkey_Alalakh_MLBA	1240K	Hatay Province, Tell Atchana/Alalakh	Turkey	36.2378	36.3847	F	n/a (female)	H6a	660458
ALA023	45.44, Locus 65, AT 6029	Turkey_Alalakh_MLBA	SkourtaniotiCell2020	1928-1751 calBCE (3520±25 BP, MAMS-38610)	Turkey_Alalakh_MLBA	1240K	Hatay Province, Tell Atchana/Alalakh	Turkey	36.2378	36.3847	F	n/a (female)	N1b1a	140374
ALA024	45.44, Locus 68, AT 6572	Turkey_Alalakh_MLBA	SkourtaniotiCell2020	2115-1776 calBCE (3586±39 BP, MAMS-33690)	Turkey_Alalakh_MLBA	1240K	Hatay Province, Tell Atchana/Alalakh	Turkey	36.2378	36.3847	F	n/a (female)	U3b	67973
ALA025	45.44, Locus 66, AT 6032	Turkey_Alalakh_MLBA	SkourtaniotiCell2020	1879-1641 calBCE (3443±25 BP, MAMS-33691)	Turkey_Alalakh_MLBA	1240K	Hatay Province, Tell Atchana/Alalakh	Turkey	36.2378	36.3847	F	n/a (female)	H	690203
ALA026	45.44, Locus 70, AT 6931	Turkey_Alalakh_MLBA	SkourtaniotiCell2020	1746-1616 calBCE (3390±25 BP, MAMS-33692)	Turkey_Alalakh_MLBA	1240K	Hatay Province, Tell Atchana/Alalakh	Turkey	36.2378	36.3847	M	..	T1a	911428
ALA028	45.44, Locus 73, AT 7395	Turkey_Alalakh_MLBA	SkourtaniotiCell2020	1878-1636 calBCE (3440±26 BP, MAMS-33693)	Turkey_Alalakh_MLBA	1240K	Hatay Province, Tell Atchana/Alalakh	Turkey	36.2378	36.3847	F	n/a (female)	K1a17	846453
ALA029	45.44, Locus 79, AT 7695	Turkey_Alalakh_MLBA	SkourtaniotiCell2020	1881-1693 calBCE (3465±26 BP, MAMS-33694)	Turkey_Alalakh_MLBA	1240K	Hatay Province, Tell Atchana/Alalakh	Turkey	36.2378	36.3847	F	n/a (female)	T2	669297
ALA030	45.44, Locus 105, AT 10669	Turkey_Alalakh_MLBA	SkourtaniotiCell2020	1610-1448 calBCE (3256±25 BP, MAMS-33695)	Turkey_Alalakh_MLBA	1240K	Hatay Province, Tell Atchana/Alalakh	Turkey	36.2378	36.3847	F	n/a (female)	H5a1j	736182
ALA034	45.45, Locus 6, AT 8830	Turkey_Alalakh_MLBA	SkourtaniotiCell2020	1876-1635 calBCE (3436±24 BP, MAMS-33696)	Turkey_Alalakh_MLBA	1240K	Hatay Province, Tell Atchana/Alalakh	Turkey	36.2378	36.3847	F	n/a (female)	H13a2b2	806325
ALA035	45.45, Locus 7, AT 7940	Turkey_Alalakh_MLBA	SkourtaniotiCell2020	1954-1772 calBCE (3543±24 BP, MAMS-33697)	Turkey_Alalakh_MLBA	1240K	Hatay Province, Tell Atchana/Alalakh	Turkey	36.2378	36.3847	M	..	H20a	225673
ALA037	45.45, Locus 30, AT 11452	Turkey_Alalakh_MLBA	SkourtaniotiCell2020	1882-1700 calBCE (3477±24 BP, MAMS-33698)	Turkey_Alalakh_MLBA	1240K	Hatay Province, Tell Atchana/Alalakh	Turkey	36.2378	36.3847	F	n/a (female)	W3b	226027
ALA039	44.85, Locus 15, AT 14466	Turkey_Alalakh_MLBA	SkourtaniotiCell2020	1491-1301 calBCE (3125±24 BP, MAMS-33700)	Turkey_Alalakh_MLBA	1240K	Hatay Province, Tell Atchana/Alalakh	Turkey	36.2378	36.3847	F	n/a (female)	K1a+150	752606
ALA084	45.72, Locus 03-3065, skeleton S04-19	Turkey_Alalakh_MLBA	SkourtaniotiCell2020	2012-1775 calBCE (3556±25 BP, MAMS-41108)	Turkey_Alalakh_MLBA	1240K	Hatay Province, Tell Atchana/Alalakh	Turkey	36.2378	36.3847	M	..	..	115561
ALA095	45.72; Locus 03-3013, Locus 03-3016; Pail 54; Skeleton S04-6	Turkey_Alalakh_MLBA	SkourtaniotiCell2020	1922-1750 calBCE (3516±25 BP, MAMS-41109)	Turkey_Alalakh_MLBA	1240K	Hatay Province, Tell Atchana/Alalakh	Turkey	36.2378	36.3847	M	..	HV	567576
I14649_in.preparation	Locus 22; TH15 BR1030	Turkey_EBA	LazaridisAlpaslanRoodenbergScience2022	2308-2129 calBCE	Turkey_EBA	1240K	Tilbe_ar H�y�k (Southeast, Gaziantep)	Turkey	36.2378	37.54	M	..	U3c	137577
I14792	N165 E75 oby25	Turkey_EBA	LazaridisAlpaslanRoodenbergScience2022	2454-2201 calBCE (3840±25 BP, PSUAMS-6844)	Turkey_EBA	1240K	Oylum Höyük (Southeast, Kilis)	Turkey	36.87	37.17	F	n/a (female)	N1a1a3	751546
I14794	Z10 oby31/11	Turkey_EBA	LazaridisAlpaslanRoodenbergScience2022	3000-2000 BCE	Turkey_EBA	1240K	Oylum Höyük (Southeast, Kilis)	Turkey	36.69	37.17	F	n/a (female)	K1a+150	513849
I14797	Y10 oby 102 SK:1	Turkey_EBA	LazaridisAlpaslanRoodenbergScience2022	3000-2000 BCE	Turkey_EBA	1240K	Oylum Höyük (Southeast, Kilis)	Turkey	36.69	37.17	M	..	N2a	672435
I14798	Y11b-Z11a oby283sk:1	Turkey_EBA	LazaridisAlpaslanRoodenbergScience2022	3000-2000 BCE	Turkey_EBA	1240K	Oylum Höyük (Southeast, Kilis)	Turkey	36.69	37.17	M	..	U3b1a	620207
I16580	Y11b-Z11a oby283sk:2	Turkey_EBA	LazaridisAlpaslanRoodenbergScience2022	3000-2000 BCE	Turkey_EBA	1240K	Oylum Höyük (Southeast, Kilis)	Turkey	36.69	37.17	F	n/a (female)	H	61828
I2495	A4-1 (A-4-1, (Hom 1993))	Turkey_EBA	LazaridisNature2017	2560-2295 calBCE (3925±35 BP, Poz-81111)	Turkey_EBA	1240K	Harmanören-Göndürle Höyük (Mediterranean, Isparta)	Turkey	36.69	30.7084	M	..	H	987909
I2499	U1c ((Hom 2002))	Turkey_EBA	LazaridisNature2017	2836-2468 calBCE (4040±35 BP, Poz-82213)	Turkey_EBA	1240K	Harmanören-Göndürle Höyük (Mediterranean, Isparta)	Turkey	37.9177	30.7084	F	n/a (female)	K1a2	379870
I2683	G3/95 (G4/93) ((Hom 1993))	Turkey_EBA	LazaridisNature2017	2621-2467 calBCE (4015±30 BP, PSUAMS-1988)	Turkey_EBA	1240K	Harmanören-Göndürle Höyük (Mediterranean, Isparta)	Turkey	37.9177	30.7084	F	n/a (female)	T2b+152	903610
I4481	E7, 6G	Turkey_EBA	LazaridisAlpaslanRoodenbergScience2022	2881-2633 calBCE (4165±25 BP, PSUAMS-3214)	Turkey_EBA	1240K	Tatika (Southeast, Şırnak, Güçlükonak, Koçtepe köyü)	Turkey	37.9177	41.8662	F	n/a (female)	R1b1	667889
I4614	E6, 10G	Turkey_EBA	LazaridisAlpaslanRoodenbergScience2022	3093-2920 calBCE (4395±25 BP, PSUAMS-3062)	Turkey_EBA	1240K	Tatika (Southeast, Şırnak, Güçlükonak, Koçtepe köyü)	Turkey	37.5432	41.8662	M	..	T2c1c1	336141
I4615	B7, 27G	Turkey_EBA	LazaridisAlpaslanRoodenbergScience2022	3263-2925 calBCE (4415±20 BP, PSUAMS-3063)	Turkey_EBA	1240K	Tatika (Southeast, Şırnak, Güçlükonak, Koçtepe köyü)	Turkey	37.5432	41.8662	M	..	N1	746919
I4616	B8, 15G	Turkey_EBA	LazaridisAlpaslanRoodenbergScience2022	2871-2581 calBCE (4130±30 BP, PSUAMS-3064)	Turkey_EBA	1240K	Tatika (Southeast, Şırnak, Güçlükonak, Koçtepe köyü)	Turkey	37.5432	41.8662	M	..	U3b1	29547
I4619	E7, 5G	Turkey_EBA	LazaridisAlpaslanRoodenbergScience2022	2859-2504 calBCE (4100±25 BP, PSUAMS-3065)	Turkey_EBA	1240K	Tatika (Southeast, Şırnak, Güçlükonak, Koçtepe köyü)	Turkey	37.5432	41.8662	F	n/a (female)	U3b3	567251
I5733	YE-YA'16 - 1	Turkey_EBA	LazaridisAlpaslanRoodenbergScience2022	2885-2674 calBCE (4185±20 BP, PSUAMS-2802)	Turkey_EBA	1240K	Yassıtepe (Aegean, Izmir)	Turkey	37.5432	27.14	F	n/a (female)	H	560472
I5735	YE-YA'16 - 2	Turkey_EBA	LazaridisAlpaslanRoodenbergScience2022	3100-2850 BCE	Turkey_EBA	1240K	Yassıtepe (Aegean, Izmir)	Turkey	38.42	27.14	F	n/a (female)	I5c1	376990
I5740	Grave MB.6	Turkey_EBA	LazaridisAlpaslanRoodenbergScience2022	2851-2506 calBCE (4095±20 BP, PSUAMS-3069)	Turkey_EBA	1240K	Devret Höyük (Black Sea, Amasya, Suluova, Kanatpınar)	Turkey	38.42	35.56	F	n/a (female)	K1b1c	809297
I5741	Grave MC.4	Turkey_EBA	LazaridisAlpaslanRoodenbergScience2022	3340-3096 calBCE (4490±20 BP, PSUAMS-3070)	Turkey_EBA	1240K	Devret Höyük (Black Sea, Amasya, Suluova, Kanatpınar)	Turkey	40.69	35.56	F	n/a (female)	T2c1a	346427
I5742	Grave MD.1	Turkey_EBA	LazaridisAlpaslanRoodenbergScience2022	3092-2915 calBCE (4385±25 BP, PSUAMS-3116)	Turkey_EBA	1240K	Devret Höyük (Black Sea, Amasya, Suluova, Kanatpınar)	Turkey	40.69	35.56	F	n/a (female)	U2d	703442
I5743	Grave MD.4	Turkey_EBA	LazaridisAlpaslanRoodenbergScience2022	3081-2907 calBCE (4365±25 BP, PSUAMS-3110)	Turkey_EBA	1240K	Devret Höyük (Black Sea, Amasya, Suluova, Kanatpınar)	Turkey	40.69	35.56	F	n/a (female)	W3a1	687296
I5744	Grave MD.5	Turkey_EBA	LazaridisAlpaslanRoodenbergScience2022	3000-2500 BCE	Turkey_EBA	1240K	Devret Höyük (Black Sea, Amasya, Suluova, Kanatpınar)	Turkey	40.69	35.56	F	n/a (female)	..	392659
I7073	Grave MC.1	Turkey_EBA	LazaridisAlpaslanRoodenbergScience2022	2902-2706 calBCE (4230±20 BP, PSUAMS-3224)	Turkey_EBA	1240K	Devret Höyük (Black Sea, Amasya, Suluova, Kanatpınar)	Turkey	40.69	35.56	M	..	U7	15083
I7079	Grave MB.3	Turkey_EBA	LazaridisAlpaslanRoodenbergScience2022	2570-2351 calBCE (3960±20 BP, PSUAMS-3225)	Turkey_EBA	1240K	Devret Höyük (Black Sea, Amasya, Suluova, Kanatpınar)	Turkey	40.69	35.56	M	..	K1a12a1a	53831
UZZ057_noUDG	UZZ057	Italy_Sicily_EBA	YuvandeLoosdrechtiScience2022	2196-2031 calBCE (3708±19 BP)	Italy_Sicily_EBA	1240K	Sicily, Grotta dell’Uzzo	Italy	40.69	12.7866	M	R1b1a1b1a1a2	..	240663
S_Mbuti-3.DG	HGDP00449	Mbuti.DG	MallickNature2016 (shotgun data with SNP array data first published in LiScience2008 and JakobssonNature2008)	present	Mbuti.DG	Shotgun.diploid	..	Congo	1	29	M	..	..	1116564
S_Mbuti-1.DG	HGDP00474	Mbuti.DG	MallickNature2016 (shotgun data with SNP array data first published in LiScience2008 and JakobssonNature2008)	present	Mbuti.DG	Shotgun.diploid	..	Congo	1	29	M	..	..	1113571
S_Mbuti-2.DG	HGDP00476	Mbuti.DG	MallickNature2016 (shotgun data with SNP array data first published in LiScience2008 and JakobssonNature2008)	present	Mbuti.DG	Shotgun.diploid	..	Congo	1	29	F	n/a (female)	..	1118300
B_Mbuti-4.DG	HGDP00982	Mbuti.DG	PrueferNature2013	present	Mbuti.DG	Shotgun.diploid	..	Congo	1	29	M	..	..	1111710
HGDP00449.DG	HGDP00449	Mbuti.DG	BergstromScience2020	present	Mbuti.DG	Shotgun.diploid	..	Congo	1	29	M	..	..	1140413
HGDP00462.DG	..	Mbuti.DG	BergstromScience2020	present	Mbuti.DG	Shotgun.diploid	..	Congo	1	29	M	..	..	1137821
HGDP00463.DG	..	Mbuti.DG	BergstromScience2020	present	Mbuti.DG	Shotgun.diploid	..	Congo	1	29	M	..	..	1137064
HGDP00467.DG	..	Mbuti.DG	BergstromScience2020	present	Mbuti.DG	Shotgun.diploid	..	Congo	1	29	M	..	..	1136730
HGDP00474.DG	HGDP00474	Mbuti.DG	BergstromScience2020	present	Mbuti.DG	Shotgun.diploid	..	Congo	1	29	M	..	..	1140529
HGDP00476.DG	HGDP00476	Mbuti.DG	BergstromScience2020	present	Mbuti.DG	Shotgun.diploid	..	Congo	1	29	F	n/a (female)	..	1140439
HGDP00478.DG	..	Mbuti.DG	BergstromScience2020	present	Mbuti.DG	Shotgun.diploid	..	Congo	1	29	M	..	..	1137743
HGDP00982.DG	HGDP00982	Mbuti.DG	BergstromScience2020	present	Mbuti.DG	Shotgun.diploid	..	Congo	1	29	M	..	..	1126932
HGDP00984.DG	..	Mbuti.DG	BergstromScience2020	present	Mbuti.DG	Shotgun.diploid	..	Congo	1	29	M	..	..	1137625
HGDP01081.DG	..	Mbuti.DG	BergstromScience2020	present	Mbuti.DG	Shotgun.diploid	..	Congo	1	29	M	..	..	1135761
I0231	SVP HB 3, Ex. Unit 1, gr. 1 (SVP3, Ekaterinovka, B.1 Raskop 1) | Ekaterinovka B.1 Raskop 1	Russia_Samara_EBA_Yamnaya	PattersonNature2021 (higher coverage of individual first published in HaakLazaridis, then higher coverage in MathiesonNature2015, then higher coverage in NarasimhanPattersonScience2019)	2911-2881 calBCE (4270±17 BP) [R_combine: (4260±30 BP, Beta-392487); (4275±20 BP, PSUAMS-4279)]	Russia_Samara_EBA_Yamnaya	1240K	Samara Oblast, Volga River Valley, Southern Steppe, Ekaterinovka	Russia	53.0856	49.4659	M	..	U4a1	1078358
I0357	SVP HB 5, K. 35, gr. 1 (SVP 5 (same as SVP37), Lopatino I, Kurgan 35, Grave 1) | SVP HB 5, Kurgan I (SVP 5 (same as SVP37), Lopatino I, Kurgan 35, Grave 1)	Russia_Samara_EBA_Yamnaya	MathiesonNature2015 (1240k of same same sample with 390k in HaakLazaridis2015)	3093-2911 calBCE (4380±30 BP, Beta-392489)	Russia_Samara_EBA_Yamnaya	1240K	Samara Oblast, Volga River Valley, Sok River, Lopatino I	Russia	53.64	50.655	F	n/a (female)	W6c	520300
I0370	SVP HB 10, K. 3, gr. 1 (K. 3, gr. 1, Ishkinovka I, k3/7)	Russia_Samara_EBA_Yamnaya	MathiesonNature2015 (1240k of same same sample with 390k in HaakLazaridis2015)	3300-2500 BCE	Russia_Samara_EBA_Yamnaya	1240K	Samara Oblast, Volga River Valley, Eastern Orenburg, Pre-Ural steppe, Ishkinovka I	Russia	51.27	58.18	M	..	H13a1a1	674608
I0429	SVP HB 38, K. 30 (NOT 31), gr. 1 (SVP 38, Kurgan 31 (or 30??), Grave 1)	Russia_Samara_EBA_Yamnaya	MathiesonNature2015 (1240k of same same sample with 390k in HaakLazaridis2015)	3339-2916 calBCE (4432±66 BP, AA-47804)	Russia_Samara_EBA_Yamnaya	1240K	Samara Oblast, Volga River Valley, Sok River, Lopatino I	Russia	53.64	50.655	M	..	T2c1a2	593323
I0438	SVP HB 50, flat grave 5 (prisoner) (Potapovka I, k3/gr1, flat grave 5 (prisoner)) | Lujki I K1. B.5	Russia_Samara_EBA_Yamnaya	PattersonNature2021 (higher coverage of individual first published in HaakLazaridis, then higher coverage in MathiesonNature2015)	3020-2631 calBCE (4254±61 BP, AA-47807)	Russia_Samara_EBA_Yamnaya	1240K	Samara Oblast, Volga River Valley, Samara River, Luzkhi I	Russia	53.38	50.38	M	..	U5a1a1	895163
I0439	SVP HB 52, K. 1, gr. 1 (SVP 52, Lopatino I K1/gr1)	Russia_Samara_EBA_Yamnaya	MathiesonNature2015 (1240k of same same sample with 390k in HaakLazaridis2015)	3322-2921 calBCE (4420±30 BP, Beta-392491)	Russia_Samara_EBA_Yamnaya	1240K	Samara Oblast, Volga River Valley, Sok River, Lopatino I	Russia	53.64	50.655	M	..	U5a1a1	264251
I0441	SVP HB 54, K. 3, gr. 1 (Kurmanaevka III, K. 3, gr. 1)	Russia_Samara_EBA_Yamnaya	MathiesonNature2015 (1240k of same same sample with 390k in HaakLazaridis2015)	3010-2623 calBCE (4234±60 BP, AA-47805)	Russia_Samara_EBA_Yamnaya	1240K	Samara Oblast, Volga River Valley, Buzuluk, Kurmanaevka III	Russia	52.3	52.05	F	n/a (female)	H2b	101452
I0443	SVP HB 57, Kurgan II (SVP 57, Lopatino II, K3/gr1) | Lopatino I K.3 B.1	Russia_Samara_EBA_Yamnaya	MathiesonNature2015 (1240k of same same sample with 390k in HaakLazaridis2015)	3331-2930 calBCE (4440±30 BP, PSUAMS-11941)	Russia_Samara_EBA_Yamnaya	1240K	Samara Oblast, Volga River Valley, Sok River, Lopatino II	Russia	53.6397	50.6643	M	..	W3a1a	986462
I0444	SVP HB 58, Site I (SVP 58, Kutuluk I Kurgan 4, Grave 1)	Russia_Samara_EBA_Yamnaya	MathiesonNature2015 (1240k of same same sample with 390k in HaakLazaridis2015)	3335-2883 calBCE (4370±75 BP, AA-12570)	Russia_Samara_EBA_Yamnaya	1240K	Samara Oblast, Volga River Valley, Kutuluk River, Kutuluk	Russia	53.1812	51.2225	M	..	H6a1b	531487
I7489	58, Utyevka V, 1/1	Russia_Samara_EBA_Yamnaya	NarasimhanPattersonScience2019	3326-2926 calBCE (4430±25 BP, PSUAMS-5790)	Russia_Samara_EBA_Yamnaya	1240K	Samara Oblast, Volga River Valley, Samara River, Utyevka V	Russia	52.9128	50.9906	F	n/a (female)	H2a1e	655042
I0726	M15 (M15.2 UF Mentese 2000) | M15.2 | M15.2 (M15, M15.2, M15.2 / UF)	Turkey_N	MathiesonNature2015	6400-5600 BCE	Turkey_N	1240K	Menteşe (Northwest Anatolia, Marmara, Yenişehir)	Turkey	40.26	29.65	F	n/a (female)	H	226856
I1099	L11-5-488 (L11-S-488)	Turkey_N	MathiesonNature2015	6500-6200 BCE	Turkey_N	1240K	Barcın (Northwest Anatolia, Marmara)	Turkey	40.3037	29.57	M	..	T2	534002
I1100	M11-351	Turkey_N	MathiesonNature2015	6500-6200 BCE	Turkey_N	1240K	Barcın (Northwest Anatolia, Marmara)	Turkey	40.3037	29.57	F	n/a (female)	K	292844
I1102	M11-354	Turkey_N	MathiesonNature2015	6500-6200 BCE	Turkey_N	1240K	Barcın (Northwest Anatolia, Marmara)	Turkey	40.3037	29.57	M	..	K1a3a	406429
I1103	M11-S-350	Turkey_N	MathiesonNature2015	6500-6200 BCE	Turkey_N	1240K	Barcın (Northwest Anatolia, Marmara)	Turkey	40.3037	29.57	M	..	K1b1b1	595901
I0707	BAR2 / L11-213	Turkey_N	MathiesonNature2015	6225-6065 calBCE (7272±34 BP, Tubitak-0455)	Turkey_N	1240K	Barcın (Northwest Anatolia, Marmara)	Turkey	40.3037	29.57	F	n/a (female)	K1a4	989163
I0708	BAR6 / L11-439	Turkey_N	MathiesonNature2015	6224-6074 calBCE (7285±30 BP, PSUAMS-2103)	Turkey_N	1240K	Northwest Anatolia, Marmara, Barcın	Turkey	40.3037	29.57	M	..	N1b1a	960353
I0709	BAR20/ M13-170	Turkey_N	MathiesonNature2015	6223-6034 calBCE (7255±30 BP, PSUAMS-2952)	Turkey_N	1240K	Barcın (Northwest Anatolia, Marmara)	Turkey	40.3037	29.57	M	..	U3	967682
I0723_enhanced	T1, M229 / UH; Mentese, UH 2000, Male	Turkey_N	LazaridisAlpaslanRoodenbergScience2022 (higher coverage of previously reported individual from MathiesonNature2015)	6008-5835 calBCE (7035±35 BP, PSUAMS-1965)	Turkey_N	1240K	Menteşe (Northwest Anatolia, Marmara, Yenişehir)	Turkey	40.26	29.65	M	..	X2m2	689791
I0724_enhanced	T2 / UP; M20 T2(UP 2000)	Turkey_N	LazaridisAlpaslanRoodenbergScience2022 (higher coverage of previously reported individual from MathiesonNature2015)	6400-5600 BCE	Turkey_N	1240K	Menteşe (Northwest Anatolia, Marmara, Yenişehir)	Turkey	40.26	29.65	M	..	K1a4	231480
I0727_enhanced	M24; UA JK 16	Turkey_N	LazaridisAlpaslanRoodenbergScience2022 (higher coverage of previously reported individual from MathiesonNature2015)	6400-5600 BCE	Turkey_N	1240K	Menteşe (Northwest Anatolia, Marmara, Yenişehir)	Turkey	40.26	29.65	M	..	K1a2	180683
I0736	L11-216	Turkey_N	MathiesonNature2015	6500-6200 BCE	Turkey_N	1240K	Northwest Anatolia, Marmara, Barcın	Turkey	40.3037	29.57	F	n/a (female)	N1a1a+152	798652
I0744	M10-275	Turkey_N	MathiesonNature2015	6400-6239 calBCE (7455±30 BP, PSUAMS-2299)	Turkey_N	1240K	Northwest Anatolia, Marmara, Barcın	Turkey	40.3037	29.57	M	..	J1c11	867727
I0745	M11-363	Turkey_N	MathiesonNature2015	6387-6111 calBCE (7405±30 BP, PSUAMS-2105)	Turkey_N	1240K	Barcın (Northwest Anatolia, Marmara)	Turkey	40.3037	29.57	M	..	U8b1b1	976186
I0746	L11-322	Turkey_N	MathiesonNature2015	6070-5888 calBCE (7110±50 BP, Poz-82177)	Turkey_N	1240K	Northwest Anatolia, Marmara, Barcın	Turkey	40.3037	29.57	M	..	K1a	983223
I1096	BAR26 / M10-76 (BAR26 / M10-76; 342)	Turkey_N	MathiesonNature2015	6500-6200 BCE	Turkey_N	1240K	Northwest Anatolia, Marmara, Barcın	Turkey	40.3037	29.57	M	..	N1a1a+152	743779
I1097	BAR271 / M10-271	Turkey_N	MathiesonNature2015	6420-6245 calBCE (7475±30 BP, PSUAMS-2297)	Turkey_N	1240K	Northwest Anatolia, Marmara, Barcın	Turkey	40.3037	29.57	M	..	W1+119	740586
I1098	BAR99 / M10-352	Turkey_N	MathiesonNature2015	6419-6246 calBCE (7475±25 BP, PSUAMS-2947)	Turkey_N	1240K	Barcın (Northwest Anatolia, Marmara)	Turkey	40.3037	29.57	F	n/a (female)	X2d	780101
I1101	M11-352a	Turkey_N	MathiesonNature2015	6500-6200 BCE	Turkey_N	1240K	Northwest Anatolia, Marmara, Barcın	Turkey	40.3037	29.57	M	..	T2b	649985
I11949	557; UC M10 (2006)	Turkey_N	LazaridisAlpaslanRoodenbergScience2022	6500-6200 BCE	Turkey_N	1240K	Barcın (Northwest Anatolia, Marmara)	Turkey	40.3	29.57	M	..	T2c1	15424
I1579_enhanced	M13-72	Turkey_N	LazaridisAlpaslanRoodenbergScience2022 (higher coverage of previously reported individual from MathiesonNature2015)	6221-6028 calBCE (7245±25 BP, PSUAMS-2954)	Turkey_N	1240K	Barcın (Northwest Anatolia, Marmara)	Turkey	40.3	29.57	F	n/a (female)	K1a+150	985794
I1580_enhanced	L12-393	Turkey_N	LazaridisAlpaslanRoodenbergScience2022 (higher coverage of previously reported individual from MathiesonNature2015)	6381-6088 calBCE (7385±40 BP, PSUAMS-1964)	Turkey_N	1240K	Barcın (Northwest Anatolia, Marmara)	Turkey	40.3037	29.6085	F	n/a (female)	H5	973726
I1581_enhanced	L12-502	Turkey_N	LazaridisAlpaslanRoodenbergScience2022 (higher coverage of previously reported individual from MathiesonNature2015)	6386-6228 calBCE (7415±30 BP, PSUAMS-2104)	Turkey_N	1240K	Barcın (Northwest Anatolia, Marmara)	Turkey	40.3037	29.6085	F	n/a (female)	U3	890708
I1583_enhanced	L14-200	Turkey_N	LazaridisAlpaslanRoodenbergScience2022 (higher coverage of previously reported individual from MathiesonNature2015)	6424-6233 calBCE (7460±50 BP, Poz-82231)	Turkey_N	1240K	Barcın (Northwest Anatolia, Marmara)	Turkey	40.3037	29.6085	M	..	K1a2	1005530
I1585_enhanced	M11-59	Turkey_N	LazaridisAlpaslanRoodenbergScience2022 (higher coverage of previously reported individual from MathiesonNature2015)	6217-6007 calBCE (7215±30 BP, PSUAMS-2953)	Turkey_N	1240K	Barcın (Northwest Anatolia, Marmara)	Turkey	40.3	29.5667	F	n/a (female)	J1c	1012611
I0723	M229 (M16 T1 (UH 2000)) | T1, M229 / UH	Turkey_N	MathiesonNature2015	6008-5835 calBCE (7035±35 BP, PSUAMS-1965)	Turkey_N	1240K	Menteşe (Northwest Anatolia, Marmara, Yenişehir)	Turkey	40.26	29.65	M	..	X2m2	415119
I0724	T2 / UP (M20 T2(UP 2000))	Turkey_N	MathiesonNature2015	6400-5600 BCE	Turkey_N	1240K	Menteşe (Northwest Anatolia, Marmara, Yenişehir)	Turkey	40.26	29.65	M	..	K1a4	55197
I0727	M24 / UA JK 16	Turkey_N	MathiesonNature2015	6400-5600 BCE	Turkey_N	1240K	Menteşe (Northwest Anatolia, Marmara, Yenişehir)	Turkey	40.26	29.65	M	..	K1a2	44627
I1579	M13-72 | M13-72SSC | M13-72C	Turkey_N	MathiesonNature2015	6221-6028 calBCE (7245±25 BP, PSUAMS-2954)	Turkey_N	1240K	Barcın (Northwest Anatolia, Marmara)	Turkey	40.3	29.5667	F	n/a (female)	K1a-C150T	814740
I1580	L12-393	Turkey_N	MathiesonNature2015	6381-6088 calBCE (7385±40 BP, PSUAMS-1964)	Turkey_N	1240K	Barcın (Northwest Anatolia, Marmara)	Turkey	40.3037	29.6085	F	n/a (female)	H5	899217
I1581	L12-502	Turkey_N	MathiesonNature2015	6386-6228 calBCE (7415±30 BP, PSUAMS-2104)	Turkey_N	1240K	Barcın (Northwest Anatolia, Marmara)	Turkey	40.3037	29.6085	F	n/a (female)	U3	819771
I1583	L14-200	Turkey_N	MathiesonNature2015	6424-6233 calBCE (7460±50 BP, Poz-82231)	Turkey_N	1240K	Barcın (Northwest Anatolia, Marmara)	Turkey	40.3037	29.6085	M	..	K1a2	958541
I1585	M11-59 | M11-59SSC | M11-59C	Turkey_N	MathiesonNature2015	6217-6007 calBCE (7215±30 BP, PSUAMS-2953)	Turkey_N	1240K	Barcın (Northwest Anatolia, Marmara)	Turkey	40.3	29.5667	F	n/a (female)	J1 or J1c	820226

## Sheet: S2.2_qpAdm_DistalPatterson
table S2.2.: qpAdm results with the distal model of Patterson et al. (2022)
Target	OG	nRef	Refs	Pval	SSE	C1	C2	C3	C4	SE1	SE2	SE3	SE4
LCA003	OG1	1	WHGA;Balkan_N	4.39469e-24	1.45753e-06	0.224	0.776	NA	NA	0.013	0.013	NA	NA
LCA003	OG1	2	WHGA;Balkan_N;OldSteppe	0.207921	1.60748e-07	0.156	0.624	0.22	NA	0.014	0.019	0.021	NA
LCA004	OG1	1	WHGA;Balkan_N	1.2741e-21	1.10059e-06	0.214	0.786	NA	NA	0.014	0.014	NA	NA
LCA004	OG1	2	WHGA;Balkan_N;OldSteppe	0.799405	2.045e-09	0.143	0.63	0.227	NA	0.015	0.02	0.023	NA
LCA005009	OG1	1	WHGA;Balkan_N	1.50149e-19	1.55951e-06	0.279	0.721	NA	NA	0.013	0.013	NA	NA
LCA005009	OG1	2	WHGA;Balkan_N;OldSteppe	0.742732	1.265e-08	0.201	0.596	0.203	NA	0.015	0.018	0.022	NA
LCA006	OG1	1	WHGA;Balkan_N	8.92486e-16	8.8585e-07	0.232	0.768	NA	NA	0.013	0.013	NA	NA
LCA006	OG1	2	WHGA;Balkan_N;OldSteppe	0.269552	1.14099e-07	0.177	0.639	0.183	NA	0.014	0.02	0.022	NA
LCA007	OG1	1	WHGA;Balkan_N	0.327128	4.325e-09	0.192	0.808	NA	NA	0.052	0.052	NA	NA
LCA007	OG1	2	WHGA;Balkan_N;OldSteppe	0.38402	3.539e-09	0.157	0.726	0.117	NA	0.06	0.082	0.094	NA
LCA008	OG1	1	WHGA;Balkan_N	1.30892e-20	1.39762e-06	0.281	0.719	NA	NA	0.013	0.013	NA	NA
LCA008	OG1	2	WHGA;Balkan_N;OldSteppe	0.685483	1.2789e-08	0.209	0.573	0.218	NA	0.015	0.02	0.022	NA
LCA009	OG1	1	WHGA;Balkan_N	1.59286e-14	8.68306e-07	0.236	0.764	NA	NA	0.013	0.013	NA	NA
LCA009	OG1	2	WHGA;Balkan_N;OldSteppe	0.689395	1.0926e-08	0.177	0.635	0.188	NA	0.015	0.02	0.023	NA
LCA010	OG1	1	WHGA;Balkan_N	7.75659e-22	1.72166e-06	0.229	0.771	NA	NA	0.013	0.013	NA	NA
LCA010	OG1	2	WHGA;Balkan_N;OldSteppe	0.582811	3.5931e-08	0.175	0.616	0.209	NA	0.014	0.02	0.021	NA
LCA011	OG1	1	WHGA;Balkan_N	1.10784e-28	2.10143e-06	0.242	0.758	NA	NA	0.013	0.013	NA	NA
LCA011	OG1	2	WHGA;Balkan_N;OldSteppe	0.0448314	5.00852e-07	0.165	0.597	0.238	NA	0.014	0.019	0.021	NA
LCA012	OG1	1	WHGA;Balkan_N	2.11947e-18	1.55519e-06	0.248	0.752	NA	NA	0.013	0.013	NA	NA
LCA012	OG1	2	WHGA;Balkan_N;OldSteppe	0.660426	2.2753e-08	0.194	0.617	0.189	NA	0.014	0.019	0.021	NA
LCA013	OG1	1	WHGA;Balkan_N	6.48723e-16	1.26166e-06	0.221	0.779	NA	NA	0.012	0.012	NA	NA
LCA013	OG1	2	WHGA;Balkan_N;OldSteppe	0.0316845	4.78691e-07	0.171	0.663	0.166	NA	0.014	0.018	0.02	NA
LCA014	OG1	1	WHGA;Balkan_N	0.993635	3.3e-11	0.252	0.748	NA	NA	0.042	0.042	NA	NA
LCA014	OG1	2	WHGA;Balkan_N;OldSteppe	0.937886	2.2e-11	0.25	0.741	0.009	NA	0.05	0.067	0.08	NA
LCA015	OG1	1	WHGA;Balkan_N	4.44617e-26	2.12603e-06	0.249	0.751	NA	NA	0.013	0.013	NA	NA
LCA015	OG1	2	WHGA;Balkan_N;OldSteppe	0.303827	1.29987e-07	0.166	0.604	0.229	NA	0.014	0.018	0.021	NA
LCA016	OG1	1	WHGA;Balkan_N	3.60342e-24	1.96447e-06	0.226	0.774	NA	NA	0.012	0.012	NA	NA
LCA016	OG1	2	WHGA;Balkan_N;OldSteppe	0.529004	5.7062e-08	0.157	0.639	0.204	NA	0.013	0.017	0.019	NA
LCA019	OG1	1	WHGA;Balkan_N	0.253746	3.038e-09	0.26	0.74	NA	NA	0.054	0.054	NA	NA
LCA019	OG1	2	WHGA;Balkan_N;OldSteppe	0.280078	3.147e-09	0.21	0.64	0.15	NA	0.068	0.095	0.12	NA
LCA020	OG1	1	WHGA;Balkan_N	9.362e-05	2.2278e-08	0.251	0.749	NA	NA	0.032	0.032	NA	NA
LCA020	OG1	2	WHGA;Balkan_N;OldSteppe	0.450122	5.921e-09	0.172	0.565	0.263	NA	0.036	0.051	0.061	NA
LCA022	OG1	1	WHGA;Balkan_N	0.00601475	7.092e-09	0.289	0.711	NA	NA	0.076	0.076	NA	NA
LCA022	OG1	2	WHGA;Balkan_N;OldSteppe	0.0421383	6.265e-09	0.183	0.504	0.312	NA	0.085	0.118	0.134	NA
LCA027	OG1	1	WHGA;Balkan_N	0.189573	3.945e-09	0.237	0.763	NA	NA	0.041	0.041	NA	NA
LCA027	OG1	2	WHGA;Balkan_N;OldSteppe	0.633387	1.282e-09	0.194	0.67	0.137	NA	0.048	0.066	0.077	NA
LCA028	OG1	1	WHGA;Balkan_N	0.0321777	6.596e-09	0.195	0.805	NA	NA	0.053	0.053	NA	NA
LCA028	OG1	2	WHGA;Balkan_N;OldSteppe	0.428006	2.525e-09	0.11	0.625	0.265	NA	0.063	0.088	0.104	NA
LCA029	OG1	1	WHGA;Balkan_N	2.74376e-08	4.3122e-08	0.206	0.794	NA	NA	0.029	0.029	NA	NA
LCA029	OG1	2	WHGA;Balkan_N;OldSteppe	0.924093	6.1e-11	0.102	0.589	0.309	NA	0.033	0.043	0.051	NA
LCA030	OG1	1	WHGA;Balkan_N	4.92769e-17	1.18219e-06	0.253	0.747	NA	NA	0.013	0.013	NA	NA
LCA030	OG1	2	WHGA;Balkan_N;OldSteppe	0.404503	7.5675e-08	0.194	0.615	0.191	NA	0.014	0.019	0.022	NA
LCA031	OG1	1	WHGA;Balkan_N	0.49901	9.82e-10	0.226	0.774	NA	NA	0.033	0.033	NA	NA
LCA031	OG1	2	WHGA;Balkan_N;OldSteppe	0.944535	5e-12	0.197	0.718	0.085	NA	0.041	0.056	0.071	NA
LCA032	OG1	1	WHGA;Balkan_N	3.87384e-20	1.62655e-06	0.213	0.787	NA	NA	0.012	0.012	NA	NA
LCA032	OG1	2	WHGA;Balkan_N;OldSteppe	0.621541	2.2198e-08	0.158	0.638	0.204	NA	0.014	0.02	0.021	NA
LCA033	OG1	1	WHGA;Balkan_N	6.16813e-26	2.14323e-06	0.252	0.748	NA	NA	0.012	0.012	NA	NA
LCA033	OG1	2	WHGA;Balkan_N;OldSteppe	0.403259	8.189e-08	0.181	0.587	0.231	NA	0.014	0.019	0.021	NA
PIJ001	OG1	1	WHGA;Balkan_N	2.92545e-30	2.26212e-06	0.274	0.726	NA	NA	0.013	0.013	NA	NA
PIJ001	OG1	2	WHGA;Balkan_N;OldSteppe	0.441643	6.4011e-08	0.196	0.551	0.253	NA	0.014	0.019	0.021	NA
I8570	OG1	1	WHGA;Balkan_N	2.86547e-16	6.26139e-07	0.207	0.793	NA	NA	0.014	0.014	NA	NA
I8570	OG1	2	WHGA;Balkan_N;OldSteppe	0.713881	5.774e-09	0.142	0.652	0.206	NA	0.015	0.021	0.024	NA
I1310	OG1	1	WHGA;Balkan_N	6.1712e-10	6.12134e-07	0.234	0.766	NA	NA	0.013	0.013	NA	NA
I1310	OG1	2	WHGA;Balkan_N;OldSteppe	0.310622	1.06578e-07	0.191	0.662	0.146	NA	0.015	0.02	0.022	NA
I1312_d	OG1	1	WHGA;Balkan_N	3.14582e-08	3.1425e-07	0.257	0.743	NA	NA	0.015	0.015	NA	NA
I1312_d	OG1	2	WHGA;Balkan_N;OldSteppe	0.646159	1.4188e-08	0.204	0.629	0.168	NA	0.018	0.024	0.028	NA
I1313_d	OG1	1	WHGA;Balkan_N	1.21354e-10	5.16698e-07	0.222	0.778	NA	NA	0.013	0.013	NA	NA
I1313_d	OG1	2	WHGA;Balkan_N;OldSteppe	0.62498	1.6582e-08	0.175	0.667	0.158	NA	0.015	0.02	0.023	NA
I1836	OG1	1	WHGA;Balkan_N	2.38113e-14	6.78628e-07	0.224	0.776	NA	NA	0.014	0.014	NA	NA
I1836	OG1	2	WHGA;Balkan_N;OldSteppe	0.257915	1.05201e-07	0.165	0.649	0.186	NA	0.015	0.02	0.023	NA
I4559	OG1	1	WHGA;Balkan_N	4.07042e-17	8.80646e-07	0.262	0.738	NA	NA	0.013	0.013	NA	NA
I4559	OG1	2	WHGA;Balkan_N;OldSteppe	0.743465	6.074e-09	0.2	0.606	0.194	NA	0.014	0.02	0.022	NA
I4560	OG1	1	WHGA;Balkan_N	6.31388e-16	1.82727e-06	0.245	0.755	NA	NA	0.012	0.012	NA	NA
I4560	OG1	2	WHGA;Balkan_N;OldSteppe	0.0372697	5.71867e-07	0.185	0.631	0.184	NA	0.014	0.019	0.022	NA
I4561	OG1	1	WHGA;Balkan_N	1.76116e-20	1.85814e-06	0.261	0.739	NA	NA	0.012	0.012	NA	NA
I4561	OG1	2	WHGA;Balkan_N;OldSteppe	0.124051	3.09246e-07	0.192	0.614	0.194	NA	0.013	0.017	0.02	NA
I4562	OG1	1	WHGA;Balkan_N	6.69421e-21	1.90623e-06	0.22	0.78	NA	NA	0.013	0.013	NA	NA
I4562	OG1	2	WHGA;Balkan_N;OldSteppe	0.163277	2.53766e-07	0.164	0.631	0.205	NA	0.014	0.02	0.021	NA
MIV001	OG1	1	WHGA;Balkan_N	1.61505e-16	7.15361e-07	0.219	0.781	NA	NA	0.014	0.014	NA	NA
MIV001	OG1	2	WHGA;Balkan_N;OldSteppe	0.614469	1.5144e-08	0.148	0.615	0.237	NA	0.016	0.023	0.027	NA
I12410	OG1	1	WHGA;Balkan_N	5.3032e-30	2.36967e-06	0.26	0.74	NA	NA	0.012	0.012	NA	NA
I12410	OG1	2	WHGA;Balkan_N;OldSteppe	0.121696	2.91738e-07	0.179	0.589	0.232	NA	0.013	0.017	0.02	NA
I12877	OG1	1	WHGA;Balkan_N	1.14171e-07	7.8833e-08	0.251	0.749	NA	NA	0.021	0.021	NA	NA
I12877	OG1	2	WHGA;Balkan_N;OldSteppe	0.8823	2.1e-10	0.182	0.581	0.237	NA	0.024	0.035	0.041	NA
I12878	OG1	1	WHGA;Balkan_N	4.93659e-12	3.6498e-07	0.246	0.754	NA	NA	0.014	0.014	NA	NA
I12878	OG1	2	WHGA;Balkan_N;OldSteppe	0.641016	1.0481e-08	0.181	0.622	0.197	NA	0.016	0.023	0.027	NA
I12640	OG1	1	WHGA;Balkan_N	5.56844e-15	1.98794e-07	0.261	0.739	NA	NA	0.02	0.02	NA	NA
I12640	OG1	2	WHGA;Balkan_N;OldSteppe	0.137164	6.0369e-08	0.168	0.552	0.28	NA	0.022	0.03	0.034	NA
I12641	OG1	1	WHGA;Balkan_N	1.54451e-10	2.02314e-07	0.234	0.766	NA	NA	0.019	0.019	NA	NA
I12641	OG1	2	WHGA;Balkan_N;OldSteppe	0.0734905	1.02266e-07	0.176	0.601	0.223	NA	0.021	0.031	0.034	NA
I12879	OG1	1	WHGA;Balkan_N	9.72718e-34	1.97335e-06	0.268	0.732	NA	NA	0.015	0.015	NA	NA
I12879	OG1	2	WHGA;Balkan_N;OldSteppe	0.529162	3.7181e-08	0.16	0.533	0.307	NA	0.016	0.021	0.024	NA
I19722	OG1	1	WHGA;Balkan_N	3.23226e-17	3.5163e-07	0.225	0.775	NA	NA	0.017	0.017	NA	NA
I19722	OG1	2	WHGA;Balkan_N;OldSteppe	0.711166	5.034e-09	0.147	0.579	0.274	NA	0.019	0.027	0.03	NA
I4556	OG1	1	WHGA;Balkan_N	1.39088e-23	1.40581e-06	0.231	0.769	NA	NA	0.013	0.013	NA	NA
I4556	OG1	2	WHGA;Balkan_N;OldSteppe	0.329096	9.9369e-08	0.155	0.608	0.236	NA	0.015	0.02	0.023	NA
I3322	OG1	1	WHGA;Balkan_N	2.44474e-27	2.4657e-06	0.24	0.76	NA	NA	0.012	0.012	NA	NA
I3322	OG1	2	WHGA;Balkan_N;OldSteppe	0.317734	1.21746e-07	0.168	0.596	0.236	NA	0.013	0.019	0.021	NA
I3323	OG1	1	WHGA;Balkan_N	1.06547e-17	8.19606e-07	0.227	0.773	NA	NA	0.012	0.012	NA	NA
I3323	OG1	2	WHGA;Balkan_N;OldSteppe	0.737398	5.63e-09	0.163	0.636	0.202	NA	0.014	0.019	0.022	NA
I3320	OG1	1	WHGA;Balkan_N	1.13899e-32	3.01091e-06	0.239	0.761	NA	NA	0.011	0.011	NA	NA
I3320	OG1	2	WHGA;Balkan_N;OldSteppe	0.780959	3.918e-09	0.156	0.592	0.253	NA	0.013	0.018	0.021	NA
I3321_d	OG1	1	WHGA;Balkan_N	3.95371e-14	4.34006e-07	0.24	0.76	NA	NA	0.016	0.016	NA	NA
I3321_d	OG1	2	WHGA;Balkan_N;OldSteppe	0.308234	5.4789e-08	0.168	0.614	0.218	NA	0.018	0.024	0.028	NA
I3324	OG1	1	WHGA;Balkan_N	2.34822e-31	1.36203e-06	0.266	0.734	NA	NA	0.015	0.015	NA	NA
I3324	OG1	2	WHGA;Balkan_N;OldSteppe	0.784695	2.71e-09	0.17	0.538	0.292	NA	0.016	0.021	0.024	NA
I3326	OG1	1	WHGA;Balkan_N	2.78299e-38	8.92921e-07	0.274	0.726	NA	NA	0.019	0.019	NA	NA
I3326	OG1	2	WHGA;Balkan_N;OldSteppe	0.406554	2.8854e-08	0.13	0.419	0.451	NA	0.02	0.028	0.033	NA
I8203	OG1	1	WHGA;Balkan_N	2.77904e-43	3.31498e-06	0.257	0.743	NA	NA	0.013	0.013	NA	NA
I8203	OG1	2	WHGA;Balkan_N;OldSteppe	0.0166722	6.94425e-07	0.15	0.541	0.309	NA	0.014	0.019	0.022	NA
I8206	OG1	1	WHGA;Balkan_N	1.07398e-93	5.86597e-06	0.303	0.697	NA	NA	0.013	0.013	NA	NA
I8206	OG1	2	WHGA;Balkan_N;OldSteppe	0.60519	2.3019e-08	0.139	0.411	0.449	NA	0.014	0.018	0.021	NA
I8209	OG1	1	WHGA;Balkan_N	4.68396e-61	5.73591e-06	0.226	0.774	NA	NA	0.012	0.012	NA	NA
I8209	OG1	2	WHGA;Balkan_N;OldSteppe	0.652875	2.8235e-08	0.133	0.526	0.341	NA	0.013	0.018	0.02	NA
I8210	OG1	1	WHGA;Balkan_N	7.14053e-14	1.92149e-07	0.247	0.753	NA	NA	0.02	0.02	NA	NA
I8210	OG1	2	WHGA;Balkan_N;OldSteppe	0.819819	1.193e-09	0.144	0.562	0.295	NA	0.023	0.03	0.037	NA
I8211	OG1	1	WHGA;Balkan_N	2.62588e-08	5.6125e-08	0.282	0.718	NA	NA	0.028	0.028	NA	NA
I8211	OG1	2	WHGA;Balkan_N;OldSteppe	0.812937	7.76e-10	0.185	0.507	0.309	NA	0.032	0.044	0.051	NA
I8212	OG1	1	WHGA;Balkan_N	1.87603e-16	1.23866e-07	0.243	0.757	NA	NA	0.027	0.027	NA	NA
I8212	OG1	2	WHGA;Balkan_N;OldSteppe	0.593612	5.085e-09	0.124	0.468	0.408	NA	0.028	0.04	0.047	NA
I8214	OG1	1	WHGA;Balkan_N	6.49024e-39	3.24328e-06	0.278	0.722	NA	NA	0.013	0.013	NA	NA
I8214	OG1	2	WHGA;Balkan_N;OldSteppe	0.787783	4.286e-09	0.179	0.515	0.306	NA	0.014	0.019	0.022	NA
I8340	OG1	1	WHGA;Balkan_N	5.78132e-07	4.1963e-08	0.296	0.704	NA	NA	0.028	0.028	NA	NA
I8340	OG1	2	WHGA;Balkan_N;OldSteppe	0.738697	1.46e-09	0.192	0.518	0.29	NA	0.032	0.043	0.053	NA
I8341	OG1	1	WHGA;Balkan_N	1.46301e-15	1.5284e-07	0.244	0.756	NA	NA	0.022	0.022	NA	NA
I8341	OG1	2	WHGA;Balkan_N;OldSteppe	0.653546	4.99e-09	0.137	0.535	0.328	NA	0.024	0.033	0.039	NA
I8344	OG1	1	WHGA;Balkan_N	8.80994e-17	1.44644e-07	0.295	0.705	NA	NA	0.024	0.024	NA	NA
I8344	OG1	2	WHGA;Balkan_N;OldSteppe	0.260473	2.155e-08	0.153	0.45	0.397	NA	0.028	0.037	0.046	NA

## Sheet: S2.3_SI3_SteppeQuantification
	S2.3.: Kruskall Wallis Test of Steppe proportion in different groups measured by qpAdm distal model and PC2 coordinates
	Kruskall Wallis test of Steppe proportion in different groups (EMBA, FBA, EIA and LIA) measured by qpAdm distal model
		EMBA	FBA	EIA
	FBA	0.06935	-	-
	EIA	0.01618	0.01618	-
	LIA	0.00032	0.00018	0.50445
	Kruskall Wallis test of Steppe proportion in different groups (EMBA, FBA, EIA and LIA) measured by PC2 coordinate
		EMBA	FBA	EIA
	FBA	0.099	-	-
	EIA	0.833	1	-
	LIA	0.017	0.061	0.221

## Sheet: S2.4_f4
	S2.4: f4-statistics showing differences in terms of Steppe ancestry in northeastern Iberia
	A	B	test	outgroup	f4-value	st.err.	Zscore	BABA	ABBA	SNPs
	Turkey_N	Russia_Samara_EBA_Yamnaya	Los Castellets II	Mbuti.DG	0.002466	0.000197	12.499	62893	60168	1105316
	Turkey_N	Russia_Samara_EBA_Yamnaya	NE_Spain_EMBA	Mbuti.DG	0.002737	0.000215	12.699	59435	56594	1038086
	Turkey_N	Russia_Samara_EBA_Yamnaya	N_Spain_EMBA	Mbuti.DG	0.002571	0.000205	12.516	58116	55498	1018228
	Turkey_N	Russia_Samara_EBA_Yamnaya	N_Spain_LBA	Mbuti.DG	0.001843	0.000277	6.655	21446	20749	377870
	Turkey_N	Russia_Samara_EBA_Yamnaya	NE_Spain_IA_Early	Mbuti.DG	0.002014	0.000229	8.791	43386	41845	765101
	Turkey_N	Russia_Samara_EBA_Yamnaya	NE_Spain_IA_Late	Mbuti.DG	0.001543	0.000197	7.826	60771	59117	1071873

## Sheet: S2.5_qpAdm_Autocton
S2.5.: qpAdm Autochthonous. Modelling Los Castellets, north/northeast EMBA groups and the Iron Age individual from Los Piojos as an autoctonous source
Autocton Iberian source
Target	OG	nRef	Refs	Pval	SSE	C1	C2	C3	C4	SE1	SE2	SE3	SE4				ID	Label	Site
LCA	OG1	1	NE_Spain_EMBA	7.29433e-05	0	0	NA	NA	0	NA	NA						I20740	N_Spain_FBA	Asturias, El Espinoso cave
LCA	OG1	3	N_Spain_EMBA	1.48011e-05	0	0	NA	NA	0	NA	NA						I2469_enhanced	N_Spain_FBA	Basque Country, Laguardia, El Sotillo
LCA	OG1	4	Southeastern_Iberia_BA	3.02548e-14	0	0	NA	NA	0	NA	NA
NE_Spain_FBA_Mortorum	OG1	1	NE_Spain_EMBA	0.747236	0	0	NA	NA	0	NA	NA						I2471	N_Spain_MBA	Basque Country, Araba/Álava, Laguardia, El Sotillo
N_Spain_FBA	OG1	1	NE_Spain_EMBA	0.00551121	0	0	NA	NA	0	NA	NA						I1977	N_Spain_MBA	Basque Country, Araba/Álava, Laguardia, El Sotillo
N_Spain_FBA	OG1	3	N_Spain_EMBA	0.0217049	0	0	NA	NA	0	NA	NA						I1840	N_Spain_MBA	Basque Country, Araba/Álava, Laguardia, El Sotillo
N_Spain_FBA	OG1	4	Southeastern_Iberia_BA	3.35684e-12	0	0	NA	NA	0	NA	NA						I2470_enhanced	N_Spain_MBA	Basque Country, Alava, El Sotillo
PIJ001	OG1	1	LCA	0.0321173	0	0	NA	NA	0	NA	NA						I2472	N_Spain_MBA	Basque Country, Araba/Álava, Laguardia, El Sotillo
Standard set of outgroups: Ethiopia_4500BP.SG Spain_MLN France_MN Germany_BellBeaker Spain_HG Iran_GanjDareh_N England_N

## Sheet: S2.6_qpAdm_Local_+_CEur_or_Med
S2.6.: qpAdm Local + C.European or Mediterranean. Modelling Los Castellets, north/northeast EMBA groups and the Iron Age individual from Los Piojos as a local source + a Central Euroepan Source and as a local source + a mediterranean source
Local source (NE_Spain_EMBA) + Central European source															Local source (NE_Spain_EMBA) + Mediterranean source
Target	OG	nRef	Refs	Pval	SSE	C1	C2	C3	C4	SE1	SE2	SE3	SE4		Target	OG	nRef	Refs	Pval	SSE	C1	C2	C3	C4	SE1	SE2	SE3	SE4
LCA	OG1	1	NE_Spain_EMBA	7.29433e-05	0	0	NA	NA	0	NA	NA				LCA	OG1	1	NE_Spain_EMBA	7.29433e-05	0	0	NA	NA	0	NA	NA
LCA	OG1	2	N_Spain_EMBA	1.48011e-05	0	0	NA	NA	0	NA	NA				LCA	OG1	2	N_Spain_EMBA	0.00818702	0	0	NA	NA	0	NA	NA
LCA	OG1	3	France_EBA	1.0475e-51	0	0	NA	NA	0	NA	NA				LCA	OG1	3	Italy_Sardinia_BA_Nuragic	5.12488e-111	0	0	NA	NA	0	NA	NA
LCA	OG1	4	Germany_EBA_Unetice	7.10511e-170	0	0	NA	NA	0	NA	NA				LCA	OG1	4	Italy_Sardinia_EBA	8.52275e-116	0	0	NA	NA	0	NA	NA
LCA	OG1	5	Germany_Lech_EBA	2.80284e-108	0	0	NA	NA	0	NA	NA				LCA	OG1	5	Italy_Sicily_EBA	8.69857e-34	0	0	NA	NA	0	NA	NA
LCA	OG1	6	Czech_EBA_Unetice	0	0	0	NA	NA	0	NA	NA				LCA	OG1	6	Italy_Broion_EBA.SG	0.00195148	0	0	NA	NA	0	NA	NA
LCA	OG1	7	Czech_EBA	2.44577e-276	0	0	NA	NA	0	NA	NA				LCA	OG1	7	Croatia_MBA_Cetina	5.98797e-64	0	0	NA	NA	0	NA	NA
LCA	OG1	8	Czech_MBA_Tumulus	4.96209e-57	0	0	NA	NA	0	NA	NA				LCA	OG1	8	Croatia_MBA	1.06621e-75	0	0	NA	NA	0	NA	NA
LCA	OG1	9	Switzerland_EBA_1	4.55269e-76	0	0	NA	NA	0	NA	NA				LCA	OG1	9	Greece_Delphi_BA_Mycenaean	1.03552e-53	0	0	NA	NA	0	NA	NA
LCA	OG1	10	Switzerland_EBA_2	2.85878e-177	0	0	NA	NA	0	NA	NA				LCA	OG1	10	Greece_BA_Mycenaean	1.80725e-108	0	0	NA	NA	0	NA	NA
LCA	OG1	11	NE_Spain_EMBA;France_EBA	0.000252032	2.46669e-06	1.196	-0.196	NA	NA	0.12	0.12	NA	NA		LCA	OG1	11	Turkey_EBA	1.36731e-281	0	0	NA	NA	0	NA	NA
LCA	OG1	12	NE_Spain_EMBA;Germany_EBA_Unetice	3.18711e-05	1.5923e-06	1	0	NA	NA	0.037	0.037	NA	NA		LCA	OG1	12	Turkey_Alalakh_MLBA	0	0	0	NA	NA	0	NA	NA
LCA	OG1	13	NE_Spain_EMBA;Germany_Lech_EBA	4.40813e-05	1.90144e-06	1.047	-0.047	NA	NA	0.057	0.057	NA	NA		LCA	OG1	13	NE_Spain_EMBA;Italy_Sardinia_BA_Nuragic	3.61277e-05	1.56897e-06	0.972	0.028	NA	NA	0.048	0.048	NA	NA
LCA	OG1	14	NE_Spain_EMBA;Czech_EBA_Unetice	3.01551e-05	1.52668e-06	0.993	0.007	NA	NA	0.034	0.034	NA	NA		LCA	OG1	14	NE_Spain_EMBA;Italy_Sardinia_EBA	3.08234e-05	1.60188e-06	0.994	0.006	NA	NA	0.053	0.053	NA	NA
LCA	OG1	15	NE_Spain_EMBA;Czech_EBA	4.32103e-05	1.80959e-06	1.027	-0.027	NA	NA	0.032	0.032	NA	NA		LCA	OG1	15	NE_Spain_EMBA;Italy_Sicily_EBA	4.8425e-05	1.87104e-06	1.088	-0.088	NA	NA	0.109	0.109	NA	NA
LCA	OG1	16	NE_Spain_EMBA;Czech_MBA_Tumulus	3.30508e-05	1.68009e-06	1.012	-0.012	NA	NA	0.077	0.077	NA	NA		LCA	OG1	16	NE_Spain_EMBA;Italy_Broion_EBA.SG	0.00130255	2.37614e-07	0.29	0.71	NA	NA	0.449	0.449	NA	NA
LCA	OG1	17	NE_Spain_EMBA;Switzerland_EBA_1	3.33042e-05	1.6087e-06	1.019	-0.019	NA	NA	0.067	0.067	NA	NA		LCA	OG1	17	NE_Spain_EMBA;Croatia_MBA_Cetina	3.45455e-05	1.84875e-06	1.03	-0.03	NA	NA	0.072	0.072	NA	NA
LCA	OG1	18	NE_Spain_EMBA;Switzerland_EBA_2	3.33229e-05	1.72739e-06	1.016	-0.016	NA	NA	0.041	0.041	NA	NA		LCA	OG1	18	NE_Spain_EMBA;Croatia_MBA	3.2675e-05	1.77511e-06	1.023	-0.023	NA	NA	0.071	0.071	NA	NA
LCA	OG1	19	N_Spain_EMBA;France_EBA	9.8795e-05	6.72815e-07	1.186	-0.186	NA	NA	0.095	0.095	NA	NA		LCA	OG1	19	NE_Spain_EMBA;Greece_Delphi_BA_Mycenaean	3.75025e-05	1.31284e-06	0.964	0.036	NA	NA	0.073	0.073	NA	NA
LCA	OG1	20	N_Spain_EMBA;Germany_EBA_Unetice	8.63574e-06	5.18212e-07	1.024	-0.024	NA	NA	0.033	0.033	NA	NA		LCA	OG1	20	NE_Spain_EMBA;Greece_BA_Mycenaean	4.00773e-05	1.26948e-06	0.967	0.033	NA	NA	0.048	0.048	NA	NA
LCA	OG1	21	N_Spain_EMBA;Germany_Lech_EBA	1.27009e-05	5.81538e-07	1.058	-0.058	NA	NA	0.051	0.051	NA	NA		LCA	OG1	21	NE_Spain_EMBA;Turkey_EBA	3.47223e-05	1.36949e-06	0.985	0.015	NA	NA	0.03	0.03	NA	NA
LCA	OG1	22	N_Spain_EMBA;Czech_EBA_Unetice	6.95888e-06	5.11447e-07	1.018	-0.018	NA	NA	0.031	0.031	NA	NA		LCA	OG1	22	NE_Spain_EMBA;Turkey_Alalakh_MLBA	5.63671e-05	1.07261e-06	0.97	0.03	NA	NA	0.026	0.026	NA	NA
LCA	OG1	23	N_Spain_EMBA;Czech_EBA	1.74023e-05	5.50571e-07	1.04	-0.04	NA	NA	0.028	0.028	NA	NA		LCA	OG1	10	N_Spain_EMBA;Italy_Sardinia_BA_Nuragic	2.29013e-05	4.21291e-07	0.933	0.067	NA	NA	0.04	0.04	NA	NA
LCA	OG1	24	N_Spain_EMBA;Czech_MBA_Tumulus	1.01887e-05	5.86976e-07	1.056	-0.056	NA	NA	0.069	0.069	NA	NA		LCA	OG1	11	N_Spain_EMBA;Italy_Sardinia_EBA	1.42348e-05	4.85978e-07	0.943	0.057	NA	NA	0.043	0.043	NA	NA
LCA	OG1	25	N_Spain_EMBA;Switzerland_EBA_1	9.236e-06	4.38763e-07	0.955	0.045	NA	NA	0.054	0.054	NA	NA		LCA	OG1	12	N_Spain_EMBA;Italy_Sicily_EBA	8.30015e-06	3.90194e-07	0.951	0.049	NA	NA	0.077	0.077	NA	NA
LCA	OG1	26	N_Spain_EMBA;Switzerland_EBA_2	9.60252e-06	5.47078e-07	1.033	-0.033	NA	NA	0.037	0.037	NA	NA		LCA	OG1	13	N_Spain_EMBA;Italy_Broion_EBA.SG	0.00191077	2.17864e-07	0.342	0.658	NA	NA	0.263	0.263	NA	NA
N_Spain_FBA	OG1	1	NE_Spain_EMBA	0.00551121	0	0	NA	NA	0	NA	NA				LCA	OG1	14	N_Spain_EMBA;Croatia_MBA_Cetina	7.36738e-06	5.43582e-07	1.028	-0.028	NA	NA	0.062	0.062	NA	NA
N_Spain_FBA	OG1	2	N_Spain_EMBA	0.00945599	0	0	NA	NA	0	NA	NA				LCA	OG1	15	N_Spain_EMBA;Croatia_MBA	6.58412e-06	4.94272e-07	1.015	-0.015	NA	NA	0.059	0.059	NA	NA
N_Spain_FBA	OG1	3	France_EBA	0.000561959	0	0	NA	NA	0	NA	NA				LCA	OG1	16	N_Spain_EMBA;Greece_Delphi_BA_Mycenaean	9.41873e-06	2.84972e-07	0.95	0.05	NA	NA	0.067	0.067	NA	NA
N_Spain_FBA	OG1	4	Germany_EBA_Unetice	9.50509e-36	0	0	NA	NA	0	NA	NA				LCA	OG1	17	N_Spain_EMBA;Greece_BA_Mycenaean	1.14224e-05	2.63805e-07	0.954	0.046	NA	NA	0.042	0.042	NA	NA
N_Spain_FBA	OG1	5	Germany_Lech_EBA	2.10682e-14	0	0	NA	NA	0	NA	NA				LCA	OG1	18	N_Spain_EMBA;Turkey_EBA	6.58988e-06	3.83627e-07	0.991	0.009	NA	NA	0.028	0.028	NA	NA
N_Spain_FBA	OG1	6	Czech_EBA_Unetice	7.28177e-56	0	0	NA	NA	0	NA	NA				LCA	OG1	19	N_Spain_EMBA;Turkey_Alalakh_MLBA	7.73472e-06	3.09862e-07	0.983	0.017	NA	NA	0.024	0.024	NA	NA
N_Spain_FBA	OG1	7	Czech_EBA	4.62296e-64	0	0	NA	NA	0	NA	NA				N_Spain_FBA	OG1	1	NE_Spain_EMBA	0.00551121	0	0	NA	NA	0	NA	NA
N_Spain_FBA	OG1	8	Czech_MBA_Tumulus	6.14339e-08	0	0	NA	NA	0	NA	NA				N_Spain_FBA	OG1	2	N_Spain_EMBA	0.00945599	0	0	NA	NA	0	NA	NA
N_Spain_FBA	OG1	9	Switzerland_EBA_1	2.37007e-39	0	0	NA	NA	0	NA	NA				N_Spain_FBA	OG1	3	Italy_Sardinia_BA_Nuragic	3.71331e-60	0	0	NA	NA	0	NA	NA
N_Spain_FBA	OG1	10	Switzerland_EBA_2	1.68677e-38	0	0	NA	NA	0	NA	NA				N_Spain_FBA	OG1	4	Italy_Sardinia_EBA	1.65421e-53	0	0	NA	NA	0	NA	NA
N_Spain_FBA	OG1	11	NE_Spain_EMBA;France_EBA	0.169524	1.95559e-07	0.536	0.464	NA	NA	0.138	0.138	NA	NA		N_Spain_FBA	OG1	5	Italy_Sicily_EBA	1.53389e-17	0	0	NA	NA	0	NA	NA
N_Spain_FBA	OG1	12	NE_Spain_EMBA;Germany_EBA_Unetice	0.45063	1.63196e-07	0.783	0.217	NA	NA	0.055	0.055	NA	NA		N_Spain_FBA	OG1	6	Italy_Broion_EBA.SG	0.115837	0	0	NA	NA	0	NA	NA
N_Spain_FBA	OG1	13	NE_Spain_EMBA;Germany_Lech_EBA	0.257205	2.18731e-07	0.688	0.312	NA	NA	0.085	0.085	NA	NA		N_Spain_FBA	OG1	7	Croatia_MBA_Cetina	2.68441e-13	0	0	NA	NA	0	NA	NA
N_Spain_FBA	OG1	14	NE_Spain_EMBA;Czech_EBA_Unetice	0.419459	1.52795e-07	0.796	0.204	NA	NA	0.053	0.053	NA	NA		N_Spain_FBA	OG1	8	Croatia_MBA	7.71113e-12	0	0	NA	NA	0	NA	NA
N_Spain_FBA	OG1	15	NE_Spain_EMBA;Czech_EBA	0.236173	3.3111e-07	0.825	0.175	NA	NA	0.049	0.049	NA	NA		N_Spain_FBA	OG1	9	Greece_Delphi_BA_Mycenaean	2.75404e-11	0	0	NA	NA	0	NA	NA
N_Spain_FBA	OG1	16	NE_Spain_EMBA;Czech_MBA_Tumulus	0.262106	1.83773e-07	0.642	0.358	NA	NA	0.101	0.101	NA	NA		N_Spain_FBA	OG1	10	Greece_BA_Mycenaean	2.20768e-29	0	0	NA	NA	0	NA	NA
N_Spain_FBA	OG1	17	NE_Spain_EMBA;Switzerland_EBA_1	0.537661	9.24682e-07	1.413	-0.413	NA	NA	0.133	0.133	NA	NA		N_Spain_FBA	OG1	11	Turkey_EBA	2.78472e-63	0	0	NA	NA	0	NA	NA
N_Spain_FBA	OG1	18	NE_Spain_EMBA;Switzerland_EBA_2	0.281462	2.29892e-07	0.778	0.222	NA	NA	0.06	0.06	NA	NA		N_Spain_FBA	OG1	12	Turkey_Alalakh_MLBA	2.53089e-79	0	0	NA	NA	0	NA	NA
N_Spain_FBA	OG1	19	N_Spain_EMBA;France_EBA	0.41661	4.4987e-08	0.58	0.42	NA	NA	0.133	0.133	NA	NA		N_Spain_FBA	OG1	13	NE_Spain_EMBA;Italy_Sardinia_BA_Nuragic	0.178887	1.19179e-06	1.265	-0.265	NA	NA	0.091	0.091	NA	NA
N_Spain_FBA	OG1	20	N_Spain_EMBA;Germany_EBA_Unetice	0.654152	1.6869e-08	0.805	0.195	NA	NA	0.055	0.055	NA	NA		N_Spain_FBA	OG1	14	NE_Spain_EMBA;Italy_Sardinia_EBA	0.312144	7.65805e-07	1.304	-0.304	NA	NA	0.097	0.097	NA	NA
N_Spain_FBA	OG1	21	N_Spain_EMBA;Germany_Lech_EBA	0.448555	2.4183e-08	0.72	0.28	NA	NA	0.085	0.085	NA	NA		N_Spain_FBA	OG1	15	NE_Spain_EMBA;Italy_Sicily_EBA	0.0345933	1.80264e-06	1.4	-0.4	NA	NA	0.201	0.201	NA	NA
N_Spain_FBA	OG1	22	N_Spain_EMBA;Czech_EBA_Unetice	0.568688	1.8841e-08	0.82	0.18	NA	NA	0.052	0.052	NA	NA		N_Spain_FBA	OG1	16	NE_Spain_EMBA;Italy_Broion_EBA.SG	0.0895108	1.68362e-07	0.179	0.821	NA	NA	0.318	0.318	NA	NA
N_Spain_FBA	OG1	23	N_Spain_EMBA;Czech_EBA	0.490816	3.1772e-08	0.841	0.159	NA	NA	0.047	0.047	NA	NA		N_Spain_FBA	OG1	17	NE_Spain_EMBA;Croatia_MBA_Cetina	0.0432017	3.30432e-07	0.742	0.258	NA	NA	0.099	0.099	NA	NA
N_Spain_FBA	OG1	24	N_Spain_EMBA;Czech_MBA_Tumulus	0.507504	2.3671e-08	0.675	0.325	NA	NA	0.098	0.098	NA	NA		N_Spain_FBA	OG1	18	NE_Spain_EMBA;Croatia_MBA	0.0540756	2.59098e-07	0.719	0.281	NA	NA	0.102	0.102	NA	NA
N_Spain_FBA	OG1	25	N_Spain_EMBA;Switzerland_EBA_1	0.767991	1.11572e-07	1.344	-0.344	NA	NA	0.112	0.112	NA	NA		N_Spain_FBA	OG1	19	NE_Spain_EMBA;Greece_Delphi_BA_Mycenaean	0.00299458	8.57709e-07	0.929	0.071	NA	NA	0.168	0.168	NA	NA
N_Spain_FBA	OG1	26	N_Spain_EMBA;Switzerland_EBA_2	0.512282	1.8803e-08	0.8	0.2	NA	NA	0.059	0.059	NA	NA		N_Spain_FBA	OG1	20	NE_Spain_EMBA;Greece_BA_Mycenaean	0.00321369	8.31701e-07	0.946	0.054	NA	NA	0.083	0.083	NA	NA
															N_Spain_FBA	OG1	21	NE_Spain_EMBA;Turkey_EBA	0.0167965	4.06066e-07	0.888	0.112	NA	NA	0.053	0.053	NA	NA
															N_Spain_FBA	OG1	22	NE_Spain_EMBA;Turkey_Alalakh_MLBA	0.0161674	3.60126e-07	0.9	0.1	NA	NA	0.047	0.047	NA	NA
															N_Spain_FBA	OG1	10	N_Spain_EMBA;Italy_Sardinia_BA_Nuragic	0.572479	2.03225e-07	1.247	-0.247	NA	NA	0.081	0.081	NA	NA
															N_Spain_FBA	OG1	11	N_Spain_EMBA;Italy_Sardinia_EBA	0.658055	8.609e-08	1.272	-0.272	NA	NA	0.087	0.087	NA	NA
															N_Spain_FBA	OG1	12	N_Spain_EMBA;Italy_Sicily_EBA	0.0687869	4.07203e-07	1.297	-0.297	NA	NA	0.163	0.163	NA	NA
															N_Spain_FBA	OG1	13	N_Spain_EMBA;Italy_Broion_EBA.SG	0.09164	1.90904e-07	0.215	0.785	NA	NA	0.366	0.366	NA	NA
															N_Spain_FBA	OG1	14	N_Spain_EMBA;Croatia_MBA_Cetina	0.140378	6.9842e-08	0.76	0.24	NA	NA	0.095	0.095	NA	NA
Local source (LCA) + Central European source															N_Spain_FBA	OG1	15	N_Spain_EMBA;Croatia_MBA	0.145179	7.7008e-08	0.745	0.255	NA	NA	0.099	0.099	NA	NA
Target	OG	nRef	Refs	Pval	SSE	C1	C2	C3	C4	SE1	SE2	SE3	SE4		N_Spain_FBA	OG1	16	N_Spain_EMBA;Greece_Delphi_BA_Mycenaean	0.0120748	2.42157e-07	0.969	0.031	NA	NA	0.153	0.153	NA	NA
PIJ001	OG1	4	LCA;France_EBA	0.128898	8.39878e-07	0.659	0.341	NA	NA	0.153	0.153	NA	NA		N_Spain_FBA	OG1	17	N_Spain_EMBA;Greece_BA_Mycenaean	0.0121697	2.31747e-07	0.976	0.024	NA	NA	0.083	0.083	NA	NA
PIJ001	OG1	5	LCA;Germany_EBA_Unetice	0.355137	5.69933e-07	0.813	0.187	NA	NA	0.065	0.065	NA	NA		N_Spain_FBA	OG1	18	N_Spain_EMBA;Turkey_EBA	0.0282776	9.8497e-08	0.92	0.08	NA	NA	0.054	0.054	NA	NA
PIJ001	OG1	6	LCA;Germany_Lech_EBA	0.292496	5.60692e-07	0.751	0.249	NA	NA	0.088	0.088	NA	NA		N_Spain_FBA	OG1	19	N_Spain_EMBA;Turkey_Alalakh_MLBA	0.0237453	9.9202e-08	0.934	0.066	NA	NA	0.049	0.049	NA	NA
PIJ001	OG1	7	LCA;Czech_EBA_Unetice	0.347476	5.07058e-07	0.823	0.177	NA	NA	0.06	0.06	NA	NA
PIJ001	OG1	8	LCA;Czech_EBA	0.213716	7.41348e-07	0.861	0.139	NA	NA	0.053	0.053	NA	NA
PIJ001	OG1	9	LCA;Czech_MBA_Tumulus	0.234742	4.71184e-07	0.671	0.329	NA	NA	0.125	0.125	NA	NA
PIJ001	OG1	10	LCA;Switzerland_EBA_1	0.218107	8.70337e-07	1.263	-0.263	NA	NA	0.111	0.111	NA	NA
PIJ001	OG1	11	LCA;Switzerland_EBA_2	0.2295	6.34818e-07	0.815	0.185	NA	NA	0.069	0.069	NA	NA
NE_Spain_IA_Early	OG1	1	LCA;France_EBA	0.33809	2.27405e-07	0.454	0.546	NA	NA	0.091	0.091	NA	NA
NE_Spain_IA_Early	OG1	2	LCA;Germany_EBA_Unetice	0.100855	1.45634e-07	0.76	0.24	NA	NA	0.042	0.042	NA	NA
NE_Spain_IA_Early	OG1	3	LCA;Germany_Lech_EBA	0.036738	1.41799e-07	0.661	0.339	NA	NA	0.061	0.061	NA	NA
NE_Spain_IA_Early	OG1	4	LCA;Czech_EBA_Unetice	0.0549786	9.6434e-08	0.774	0.226	NA	NA	0.04	0.04	NA	NA
NE_Spain_IA_Early	OG1	5	LCA;Czech_EBA	0.114207	2.16341e-07	0.793	0.207	NA	NA	0.035	0.035	NA	NA
NE_Spain_IA_Early	OG1	6	LCA;Czech_MBA_Tumulus	0.119905	7.429e-08	0.593	0.407	NA	NA	0.072	0.072	NA	NA
NE_Spain_IA_Late	OG1	1	LCA;France_EBA	0.304104	1.42354e-07	0.346	0.654	NA	NA	0.061	0.061	NA	NA
NE_Spain_IA_Late	OG1	2	LCA;Germany_EBA_Unetice	0.500621	2.4698e-08	0.685	0.315	NA	NA	0.028	0.028	NA	NA
NE_Spain_IA_Late	OG1	3	LCA;Germany_Lech_EBA	0.37689	4.4406e-08	0.548	0.452	NA	NA	0.037	0.037	NA	NA
NE_Spain_IA_Late	OG1	4	LCA;Czech_EBA_Unetice	0.282676	3.7788e-08	0.695	0.305	NA	NA	0.026	0.026	NA	NA
NE_Spain_IA_Late	OG1	5	LCA;Czech_EBA	0.696698	5.5424e-08	0.729	0.271	NA	NA	0.023	0.023	NA	NA
NE_Spain_IA_Late	OG1	6	LCA;Czech_MBA_Tumulus	0.730138	1.4859e-08	0.475	0.525	NA	NA	0.045	0.045	NA	NA
Standard set of outgroups: Ethiopia_4500BP.SG Spain_MLN France_MN Germany_BellBeaker Spain_HG Iran_GanjDareh_N England_N

## Sheet: S2.7_qpAdm_SE+CentralEur
S2.7.: qpAdm SE Iberian + C.European. Modelling Los Castellets, north/northeast EMBA groups and the Iron Age individual from Los Piojos as Southeastern Iberian local source + a Central Euroepan source . In the right, rotating models explained in the main text
Target	OG	nRef	Refs	Pval	SSE	C1	C2	C3	C4	SE1	SE2	SE3	SE4		Target	OG	nRef	Refs	Pval	SSE	C1	C2	C3	C4	SE1	SE2	SE3	SE4
LCA	OG1	1	Southeastern_Iberia_BA	2.3177e-16	0	0	NA	NA	0	NA	NA				LCA	OG1	1	Southeastern_Iberia_BA;France_EBA	3.43943e-05	8.9615e-08	0.722	0.278	NA	NA	0.038	0.038	NA	NA
LCA	OG1	2	France_EBA	1.0475e-51	0	0	NA	NA	0	NA	NA				LCA	OG1	2	Southeastern_Iberia_BA;Germany_EBA_Unetice	0.0316029	1.79998e-07	0.825	0.175	NA	NA	0.021	0.021	NA	NA
LCA	OG1	3	Germany_EBA_Unetice	7.10511e-170	0	0	NA	NA	0	NA	NA				LCA	OG1	3	Southeastern_Iberia_BA;Germany_Lech_EBA	0.00298798	1.31325e-07	0.781	0.219	NA	NA	0.028	0.028	NA	NA
LCA	OG1	4	Germany_Lech_EBA	2.80284e-108	0	0	NA	NA	0	NA	NA				LCA	OG1	4	Southeastern_Iberia_BA;Czech_EBA_Unetice	0.0328168	2.44791e-07	0.83	0.17	NA	NA	0.02	0.02	NA	NA
LCA	OG1	5	Czech_EBA_Unetice	0	0	0	NA	NA	0	NA	NA				LCA	OG1	5	Southeastern_Iberia_BA;Czech_EBA	0.00298014	1.0074e-07	0.851	0.149	NA	NA	0.018	0.018	NA	NA
LCA	OG1	6	Czech_EBA	2.44577e-276	0	0	NA	NA	0	NA	NA				LCA	OG1	6	Southeastern_Iberia_BA;Czech_MBA_Tumulus	0.0130101	2.06173e-07	0.714	0.286	NA	NA	0.034	0.034	NA	NA
LCA	OG1	7	Czech_MBA_Tumulus	4.96209e-57	0	0	NA	NA	0	NA	NA				N_Spain_FBA	OG1	1	Southeastern_Iberia_BA;France_EBA	0.294134	1.23758e-07	0.361	0.639	NA	NA	0.085	0.085	NA	NA
LCA	OG1	8	Switzerland_EBA_1	4.55269e-76	0	0	NA	NA	0	NA	NA				N_Spain_FBA	OG1	2	Southeastern_Iberia_BA;Germany_EBA_Unetice	0.413237	3.44035e-07	0.662	0.338	NA	NA	0.043	0.043	NA	NA
LCA	OG1	9	Switzerland_EBA_2	2.85878e-177	0	0	NA	NA	0	NA	NA				N_Spain_FBA	OG1	3	Southeastern_Iberia_BA;Germany_Lech_EBA	0.287788	1.76081e-07	0.529	0.471	NA	NA	0.06	0.06	NA	NA
LCA	OG1	10	Italy_Sardinia_BA_Nuragic	5.12488e-111	0	0	NA	NA	0	NA	NA				N_Spain_FBA	OG1	4	Southeastern_Iberia_BA;Czech_EBA_Unetice	0.295921	4.07053e-07	0.68	0.32	NA	NA	0.04	0.04	NA	NA
LCA	OG1	11	Italy_Sardinia_EBA	8.52275e-116	0	0	NA	NA	0	NA	NA				N_Spain_FBA	OG1	5	Southeastern_Iberia_BA;Czech_EBA	0.320939	1.82428e-07	0.706	0.294	NA	NA	0.037	0.037	NA	NA
LCA	OG1	12	Italy_Sicily_EBA	8.69857e-34	0	0	NA	NA	0	NA	NA				N_Spain_FBA	OG1	6	Southeastern_Iberia_BA;Czech_MBA_Tumulus	0.396801	1.45931e-07	0.474	0.526	NA	NA	0.069	0.069	NA	NA
LCA	OG1	13	Italy_Broion_EBA.SG	0.00195148	0	0	NA	NA	0	NA	NA				Standard set of outgroups plus NE_Iberia_EMBA
LCA	OG1	14	Croatia_MBA_Cetina	5.98797e-64	0	0	NA	NA	0	NA	NA
LCA	OG1	15	Croatia_MBA	1.06621e-75	0	0	NA	NA	0	NA	NA
LCA	OG1	16	Greece_Delphi_BA_Mycenaean	1.03552e-53	0	0	NA	NA	0	NA	NA
LCA	OG1	17	Greece_BA_Mycenaean	1.80725e-108	0	0	NA	NA	0	NA	NA				Target	OG	nRef	Refs	Pval	SSE	C1	C2	C3	C4	SE1	SE2	SE3	SE4
LCA	OG1	18	Turkey_EBA	1.36731e-281	0	0	NA	NA	0	NA	NA				LCA	OG1	1	Southeastern_Iberia_BA;France_EBA	5.72578e-05	8.8868e-08	0.728	0.272	NA	NA	0.038	0.038	NA	NA
LCA	OG1	19	Turkey_Alalakh_MLBA	0	0	0	NA	NA	0	NA	NA				LCA	OG1	2	Southeastern_Iberia_BA;Germany_EBA_Unetice	0.0921004	1.09354e-07	0.824	0.176	NA	NA	0.021	0.021	NA	NA
LCA	OG1	20	NE_Spain_EMBA	7.29433e-05	0	0	NA	NA	0	NA	NA				LCA	OG1	3	Southeastern_Iberia_BA;Germany_Lech_EBA	0.0079442	9.3521e-08	0.78	0.22	NA	NA	0.028	0.028	NA	NA
LCA	OG1	21	N_Spain_EMBA	0.00818702	0	0	NA	NA	0	NA	NA				LCA	OG1	4	Southeastern_Iberia_BA;Czech_EBA_Unetice	0.0754479	1.71384e-07	0.83	0.17	NA	NA	0.02	0.02	NA	NA
LCA	OG1	2	Southeastern_Iberia_BA;France_EBA	4.08623e-05	7.804e-08	0.723	0.277	NA	NA	0.038	0.038	NA	NA		LCA	OG1	5	Southeastern_Iberia_BA;Czech_EBA	0.00643978	6.1477e-08	0.852	0.148	NA	NA	0.018	0.018	NA	NA
LCA	OG1	3	Southeastern_Iberia_BA;Germany_EBA_Unetice	0.0697	1.06153e-07	0.824	0.176	NA	NA	0.021	0.021	NA	NA		LCA	OG1	6	Southeastern_Iberia_BA;Czech_MBA_Tumulus	0.038546	1.37924e-07	0.718	0.282	NA	NA	0.033	0.033	NA	NA
LCA	OG1	4	Southeastern_Iberia_BA;Germany_Lech_EBA	0.00435773	9.3037e-08	0.78	0.22	NA	NA	0.028	0.028	NA	NA		N_Spain_FBA	OG1	1	Southeastern_Iberia_BA;France_EBA	0.288414	1.23352e-07	0.36	0.64	NA	NA	0.085	0.085	NA	NA
LCA	OG1	5	Southeastern_Iberia_BA;Czech_EBA_Unetice	0.0520899	1.60654e-07	0.83	0.17	NA	NA	0.02	0.02	NA	NA		N_Spain_FBA	OG1	2	Southeastern_Iberia_BA;Germany_EBA_Unetice	0.423402	3.56943e-07	0.66	0.34	NA	NA	0.043	0.043	NA	NA
LCA	OG1	6	Southeastern_Iberia_BA;Czech_EBA	0.00435781	6.1536e-08	0.851	0.149	NA	NA	0.018	0.018	NA	NA		N_Spain_FBA	OG1	3	Southeastern_Iberia_BA;Germany_Lech_EBA	0.292604	1.80941e-07	0.525	0.475	NA	NA	0.061	0.061	NA	NA
LCA	OG1	7	Southeastern_Iberia_BA;Czech_MBA_Tumulus	0.0219782	1.28515e-07	0.718	0.282	NA	NA	0.033	0.033	NA	NA		N_Spain_FBA	OG1	4	Southeastern_Iberia_BA;Czech_EBA_Unetice	0.294918	4.1677e-07	0.678	0.322	NA	NA	0.041	0.041	NA	NA
LCA	OG1	8	Southeastern_Iberia_BA;Switzerland_EBA_1	0.000357104	3.6818e-07	1.52	-0.52	NA	NA	0.11	0.11	NA	NA		N_Spain_FBA	OG1	5	Southeastern_Iberia_BA;Czech_EBA	0.318928	1.84987e-07	0.704	0.296	NA	NA	0.037	0.037	NA	NA
LCA	OG1	9	Southeastern_Iberia_BA;Switzerland_EBA_2	0.0136082	1.1277e-07	0.814	0.186	NA	NA	0.022	0.022	NA	NA		N_Spain_FBA	OG1	6	Southeastern_Iberia_BA;Czech_MBA_Tumulus	0.39716	1.47113e-07	0.473	0.527	NA	NA	0.069	0.069	NA	NA
LCA	OG1	10	Southeastern_Iberia_BA;Italy_Sardinia_BA_Nuragic	0.000228494	2.71513e-07	1.359	-0.359	NA	NA	0.06	0.06	NA	NA		Standard set of outgroups plus N_Iberia_EMBA
LCA	OG1	11	Southeastern_Iberia_BA;Italy_Sardinia_EBA	0.000434288	4.33075e-07	1.386	-0.386	NA	NA	0.065	0.065	NA	NA
LCA	OG1	12	Southeastern_Iberia_BA;Italy_Sicily_EBA	1.26739e-13	6.14978e-07	1.219	-0.219	NA	NA	0.162	0.162	NA	NA
LCA	OG1	13	Southeastern_Iberia_BA;Italy_Broion_EBA.SG	0.0181486	2.73271e-07	0.334	0.666	NA	NA	0.11	0.11	NA	NA		Target	OG	nRef	Refs	Pval	SSE	C1	C2	C3	C4	SE1	SE2	SE3	SE4
LCA	OG1	14	Southeastern_Iberia_BA;Croatia_MBA_Cetina	1.44603e-05	3.78582e-07	0.761	0.239	NA	NA	0.035	0.035	NA	NA		LCA	OG1	1	NE_Spain_EMBA	5.78516e-06	0	0	NA	NA	0	NA	NA
LCA	OG1	15	Southeastern_Iberia_BA;Croatia_MBA	2.39947e-05	3.59299e-07	0.761	0.239	NA	NA	0.035	0.035	NA	NA		LCA	OG1	2	N_Spain_EMBA	3.69311e-06	0	0	NA	NA	0	NA	NA
LCA	OG1	16	Southeastern_Iberia_BA;Greece_Delphi_BA_Mycenaean	1.46464e-11	4.54248e-07	0.822	0.178	NA	NA	0.05	0.05	NA	NA		LCA	OG1	3	NE_Spain_EMBA;France_EBA	6.42695e-05	3.05999e-06	1.255	-0.255	NA	NA	0.133	0.133	NA	NA
LCA	OG1	17	Southeastern_Iberia_BA;Greece_BA_Mycenaean	1.0581e-11	4.72695e-07	0.879	0.121	NA	NA	0.033	0.033	NA	NA		LCA	OG1	4	NE_Spain_EMBA;Germany_EBA_Unetice	2.67812e-06	1.75185e-06	1.006	-0.006	NA	NA	0.038	0.038	NA	NA
LCA	OG1	18	Southeastern_Iberia_BA;Turkey_EBA	7.93632e-11	4.42087e-07	0.914	0.086	NA	NA	0.02	0.02	NA	NA		LCA	OG1	5	NE_Spain_EMBA;Germany_Lech_EBA	4.20545e-06	2.12606e-06	1.057	-0.057	NA	NA	0.059	0.059	NA	NA
LCA	OG1	19	Southeastern_Iberia_BA;Turkey_Alalakh_MLBA	7.91556e-11	4.87922e-07	0.923	0.077	NA	NA	0.017	0.017	NA	NA		LCA	OG1	6	NE_Spain_EMBA;Czech_EBA_Unetice	2.41056e-06	1.60981e-06	0.992	0.008	NA	NA	0.034	0.034	NA	NA
LCA	OG1	20	Southeastern_Iberia_BA;NE_Spain_EMBA	3.14014e-05	1.44687e-06	0.055	0.945	NA	NA	0.24	0.24	NA	NA		LCA	OG1	7	NE_Spain_EMBA;Czech_EBA	4.11814e-06	2.00174e-06	1.033	-0.033	NA	NA	0.033	0.033	NA	NA
LCA	OG1	21	Southeastern_Iberia_BA;N_Spain_EMBA	7.57004e-06	3.6389e-07	0.115	0.885	NA	NA	0.229	0.229	NA	NA		LCA	OG1	8	NE_Spain_EMBA;Czech_MBA_Tumulus	2.84303e-06	1.84509e-06	1.019	-0.019	NA	NA	0.082	0.082	NA	NA
N_Spain_FBA	OG1	1	Southeastern_Iberia_BA	3.91165e-13	0	0	NA	NA	0	NA	NA				LCA	OG1	9	NE_Spain_EMBA;Switzerland_EBA_1	4.0374e-06	1.73438e-06	1.06	-0.06	NA	NA	0.07	0.07	NA	NA
N_Spain_FBA	OG1	2	France_EBA	0.000561959	0	0	NA	NA	0	NA	NA				LCA	OG1	10	NE_Spain_EMBA;Switzerland_EBA_2	2.77747e-06	1.86478e-06	1.018	-0.018	NA	NA	0.042	0.042	NA	NA
N_Spain_FBA	OG1	3	Germany_EBA_Unetice	9.50509e-36	0	0	NA	NA	0	NA	NA				Standard set of outgroups plus Southeastern_Iberia_BA
N_Spain_FBA	OG1	4	Germany_Lech_EBA	2.10682e-14	0	0	NA	NA	0	NA	NA
N_Spain_FBA	OG1	5	Czech_EBA_Unetice	7.28177e-56	0	0	NA	NA	0	NA	NA
N_Spain_FBA	OG1	6	Czech_EBA	4.62296e-64	0	0	NA	NA	0	NA	NA
N_Spain_FBA	OG1	7	Czech_MBA_Tumulus	6.14339e-08	0	0	NA	NA	0	NA	NA
N_Spain_FBA	OG1	8	Switzerland_EBA_1	2.37007e-39	0	0	NA	NA	0	NA	NA
N_Spain_FBA	OG1	9	Switzerland_EBA_2	1.68677e-38	0	0	NA	NA	0	NA	NA
N_Spain_FBA	OG1	10	Italy_Sardinia_BA_Nuragic	3.71331e-60	0	0	NA	NA	0	NA	NA
N_Spain_FBA	OG1	11	Italy_Sardinia_EBA	1.65421e-53	0	0	NA	NA	0	NA	NA
N_Spain_FBA	OG1	12	Italy_Sicily_EBA	1.53389e-17	0	0	NA	NA	0	NA	NA
N_Spain_FBA	OG1	13	Italy_Broion_EBA.SG	0.115837	0	0	NA	NA	0	NA	NA
N_Spain_FBA	OG1	14	Croatia_MBA_Cetina	2.68441e-13	0	0	NA	NA	0	NA	NA
N_Spain_FBA	OG1	15	Croatia_MBA	7.71113e-12	0	0	NA	NA	0	NA	NA
N_Spain_FBA	OG1	16	Greece_Delphi_BA_Mycenaean	2.75404e-11	0	0	NA	NA	0	NA	NA
N_Spain_FBA	OG1	17	Greece_BA_Mycenaean	2.20768e-29	0	0	NA	NA	0	NA	NA
N_Spain_FBA	OG1	18	Turkey_EBA	2.78472e-63	0	0	NA	NA	0	NA	NA
N_Spain_FBA	OG1	19	Turkey_Alalakh_MLBA	2.53089e-79	0	0	NA	NA	0	NA	NA
N_Spain_FBA	OG1	20	NE_Spain_EMBA	0.00551121	0	0	NA	NA	0	NA	NA
N_Spain_FBA	OG1	21	N_Spain_EMBA	0.00945599	0	0	NA	NA	0	NA	NA
N_Spain_FBA	OG1	2	Southeastern_Iberia_BA;France_EBA	0.199866	1.22733e-07	0.361	0.639	NA	NA	0.085	0.085	NA	NA
N_Spain_FBA	OG1	3	Southeastern_Iberia_BA;Germany_EBA_Unetice	0.313201	3.19147e-07	0.66	0.34	NA	NA	0.043	0.043	NA	NA
N_Spain_FBA	OG1	4	Southeastern_Iberia_BA;Germany_Lech_EBA	0.208402	1.7266e-07	0.525	0.475	NA	NA	0.061	0.061	NA	NA
N_Spain_FBA	OG1	5	Southeastern_Iberia_BA;Czech_EBA_Unetice	0.210295	3.76369e-07	0.678	0.322	NA	NA	0.041	0.041	NA	NA
N_Spain_FBA	OG1	6	Southeastern_Iberia_BA;Czech_EBA	0.228819	1.74378e-07	0.704	0.296	NA	NA	0.037	0.037	NA	NA
N_Spain_FBA	OG1	7	Southeastern_Iberia_BA;Czech_MBA_Tumulus	0.28812	1.39487e-07	0.473	0.527	NA	NA	0.069	0.069	NA	NA
N_Spain_FBA	OG1	8	Southeastern_Iberia_BA;Switzerland_EBA_1	0.00938385	9.77254e-07	2.009	-1.009	NA	NA	0.215	0.215	NA	NA
N_Spain_FBA	OG1	9	Southeastern_Iberia_BA;Switzerland_EBA_2	0.202396	2.37873e-07	0.644	0.356	NA	NA	0.045	0.045	NA	NA
N_Spain_FBA	OG1	10	Southeastern_Iberia_BA;Italy_Sardinia_BA_Nuragic	0.0184015	3.53793e-07	1.677	-0.677	NA	NA	0.108	0.108	NA	NA
N_Spain_FBA	OG1	11	Southeastern_Iberia_BA;Italy_Sardinia_EBA	0.0136269	8.73927e-07	1.717	-0.717	NA	NA	0.111	0.111	NA	NA
N_Spain_FBA	OG1	12	Southeastern_Iberia_BA;Italy_Sicily_EBA	2.67621e-12	6.99297e-07	1.277	-0.277	NA	NA	0.352	0.352	NA	NA
N_Spain_FBA	OG1	13	Southeastern_Iberia_BA;Italy_Broion_EBA.SG	0.0713923	4.27255e-07	-0.037	1.037	NA	NA	0.141	0.141	NA	NA
N_Spain_FBA	OG1	14	Southeastern_Iberia_BA;Croatia_MBA_Cetina	0.00221293	4.53136e-07	0.527	0.473	NA	NA	0.07	0.07	NA	NA
N_Spain_FBA	OG1	15	Southeastern_Iberia_BA;Croatia_MBA	0.00232523	6.07899e-07	0.511	0.489	NA	NA	0.072	0.072	NA	NA
N_Spain_FBA	OG1	16	Southeastern_Iberia_BA;Greece_Delphi_BA_Mycenaean	1.98052e-09	7.42587e-07	0.474	0.526	NA	NA	0.213	0.213	NA	NA
N_Spain_FBA	OG1	17	Southeastern_Iberia_BA;Greece_BA_Mycenaean	6.60182e-11	6.4735e-07	0.785	0.215	NA	NA	0.081	0.081	NA	NA
N_Spain_FBA	OG1	18	Southeastern_Iberia_BA;Turkey_EBA	8.5507e-09	8.0055e-07	0.796	0.204	NA	NA	0.048	0.048	NA	NA
N_Spain_FBA	OG1	19	Southeastern_Iberia_BA;Turkey_Alalakh_MLBA	1.16835e-09	8.50319e-07	0.834	0.166	NA	NA	0.044	0.044	NA	NA
N_Spain_FBA	OG1	20	Southeastern_Iberia_BA;NE_Spain_EMBA	0.0357542	2.30561e-06	-0.619	1.619	NA	NA	0.338	0.338	NA	NA
N_Spain_FBA	OG1	21	Southeastern_Iberia_BA;N_Spain_EMBA	0.650759	4.41894e-07	-0.837	1.837	NA	NA	0.319	0.319	NA	NA
NE_Spain_FBA_Mortorum	OG1	11	Southeastern_Iberia_BA;France_EBA	0.421367	4.0907e-07	0.738	0.262	NA	NA	0.12	0.12	NA	NA
NE_Spain_FBA_Mortorum	OG1	12	Southeastern_Iberia_BA;Germany_EBA_Unetice	0.248943	4.67717e-07	0.892	0.108	NA	NA	0.06	0.06	NA	NA
NE_Spain_FBA_Mortorum	OG1	13	Southeastern_Iberia_BA;Germany_Lech_EBA	0.235083	4.72538e-07	0.857	0.143	NA	NA	0.082	0.082	NA	NA
NE_Spain_FBA_Mortorum	OG1	14	Southeastern_Iberia_BA;Czech_EBA_Unetice	0.224119	5.08911e-07	0.903	0.097	NA	NA	0.056	0.056	NA	NA
NE_Spain_FBA_Mortorum	OG1	15	Southeastern_Iberia_BA;Czech_EBA	0.302022	4.50228e-07	0.899	0.101	NA	NA	0.051	0.051	NA	NA
NE_Spain_FBA_Mortorum	OG1	16	Southeastern_Iberia_BA;Czech_MBA_Tumulus	0.241011	4.56535e-07	0.837	0.163	NA	NA	0.094	0.094	NA	NA
NE_Spain_FBA_Mortorum	OG1	17	Southeastern_Iberia_BA;Switzerland_EBA_1	0.188307	5.6925e-07	1.241	-0.241	NA	NA	0.174	0.174	NA	NA
NE_Spain_FBA_Mortorum	OG1	18	Southeastern_Iberia_BA;Switzerland_EBA_2	0.235412	4.85342e-07	0.89	0.11	NA	NA	0.063	0.063	NA	NA
Standard set of outgroups: Ethiopia_4500BP.SG Spain_MLN France_MN Germany_BellBeaker Spain_HG Iran_GanjDareh_N England_N

## Sheet: S2.8_qpAdmWesternMed_CentralEur
S2.8.: qpAdm WesternMed + C. European. Modelling Los Castellets, north/northeast EMBA groups and the Iron Age individual from Los Piojos as Mediterranean source /+ a Central Euroepan source
Target	OG	nRef	Refs	Pval	SSE	C1	C2	C3	C4	SE1	SE2	SE3	SE4
LCA	OG1	1	Italy_Sardinia_BA_Nuragic	5.12488e-111	0	0	NA	NA	0	NA	NA
LCA	OG1	2	Italy_Sardinia_EBA	8.52275e-116	0	0	NA	NA	0	NA	NA
LCA	OG1	3	Italy_Sicily_EBA	8.69857e-34	0	0	NA	NA	0	NA	NA
LCA	OG1	4	Italy_Broion_EBA.SG	0.00195148	0	0	NA	NA	0	NA	NA
LCA	OG1	5	Croatia_MBA_Cetina	5.98797e-64	0	0	NA	NA	0	NA	NA
LCA	OG1	6	Croatia_MBA	1.06621e-75	0	0	NA	NA	0	NA	NA
LCA	OG1	7	Greece_Delphi_BA_Mycenaean	1.03552e-53	0	0	NA	NA	0	NA	NA
LCA	OG1	8	Greece_BA_Mycenaean	1.80725e-108	0	0	NA	NA	0	NA	NA
LCA	OG1	9	Turkey_EBA	1.36731e-281	0	0	NA	NA	0	NA	NA
LCA	OG1	10	Turkey_Alalakh_MLBA	0	0	0	NA	NA	0	NA	NA
LCA	OG1	11	France_EBA	1.0475e-51	0	0	NA	NA	0	NA	NA
LCA	OG1	12	Germany_EBA_Unetice	7.10511e-170	0	0	NA	NA	0	NA	NA
LCA	OG1	13	Germany_Lech_EBA	2.80284e-108	0	0	NA	NA	0	NA	NA
LCA	OG1	14	Czech_EBA_Unetice	0	0	0	NA	NA	0	NA	NA
LCA	OG1	15	Czech_EBA	2.44577e-276	0	0	NA	NA	0	NA	NA
LCA	OG1	16	Czech_MBA_Tumulus	4.96209e-57	0	0	NA	NA	0	NA	NA
LCA	OG1	17	Switzerland_EBA_1	4.55269e-76	0	0	NA	NA	0	NA	NA
LCA	OG1	18	Switzerland_EBA_2	2.85878e-177	0	0	NA	NA	0	NA	NA
LCA	OG1	19	Italy_Sardinia_BA_Nuragic;France_EBA	5.23917e-09	4.99408e-07	0.397	0.603	NA	NA	0.023	0.023	NA	NA
LCA	OG1	20	Italy_Sardinia_BA_Nuragic;Germany_EBA_Unetice	2.37978e-06	7.99123e-07	0.587	0.413	NA	NA	0.016	0.016	NA	NA
LCA	OG1	21	Italy_Sardinia_BA_Nuragic;Germany_Lech_EBA	8.27181e-13	1.08676e-06	0.505	0.495	NA	NA	0.02	0.02	NA	NA
LCA	OG1	22	Italy_Sardinia_BA_Nuragic;Czech_EBA_Unetice	3.26648e-08	1.08747e-06	0.598	0.402	NA	NA	0.015	0.015	NA	NA
LCA	OG1	23	Italy_Sardinia_BA_Nuragic;Czech_EBA	9.03012e-11	7.8112e-07	0.623	0.377	NA	NA	0.014	0.014	NA	NA
LCA	OG1	24	Italy_Sardinia_BA_Nuragic;Czech_MBA_Tumulus	0.000321912	6.13629e-07	0.424	0.576	NA	NA	0.022	0.022	NA	NA
LCA	OG1	25	Italy_Sardinia_BA_Nuragic;Switzerland_EBA_1	4.52917e-06	6.23674e-06	-3.248	4.248	NA	NA	0.822	0.822	NA	NA
LCA	OG1	26	Italy_Sardinia_BA_Nuragic;Switzerland_EBA_2	5.10034e-11	1.10074e-06	0.562	0.438	NA	NA	0.017	0.017	NA	NA
LCA	OG1	27	Italy_Sardinia_EBA;France_EBA	4.39513e-10	6.50108e-07	0.405	0.595	NA	NA	0.023	0.023	NA	NA
LCA	OG1	28	Italy_Sardinia_EBA;Germany_EBA_Unetice	2.16039e-05	4.18445e-07	0.598	0.402	NA	NA	0.015	0.015	NA	NA
LCA	OG1	29	Italy_Sardinia_EBA;Germany_Lech_EBA	3.90495e-13	9.07169e-07	0.516	0.484	NA	NA	0.02	0.02	NA	NA
LCA	OG1	30	Italy_Sardinia_EBA;Czech_EBA_Unetice	1.11355e-06	4.68163e-07	0.61	0.39	NA	NA	0.014	0.014	NA	NA
LCA	OG1	31	Italy_Sardinia_EBA;Czech_EBA	3.08126e-11	7.4594e-07	0.636	0.364	NA	NA	0.014	0.014	NA	NA
LCA	OG1	32	Italy_Sardinia_EBA;Czech_MBA_Tumulus	0.000795062	2.69538e-07	0.438	0.562	NA	NA	0.022	0.022	NA	NA
LCA	OG1	33	Italy_Sardinia_EBA;Switzerland_EBA_1	2.44113e-05	6.49876e-06	-3.802	4.802	NA	NA	1.075	1.075	NA	NA
LCA	OG1	34	Italy_Sardinia_EBA;Switzerland_EBA_2	1.1127e-10	7.14502e-07	0.575	0.425	NA	NA	0.017	0.017	NA	NA
LCA	OG1	35	Italy_Sicily_EBA;France_EBA	1.74888e-25	1.9069e-06	0.643	0.357	NA	NA	0.063	0.063	NA	NA
LCA	OG1	36	Italy_Sicily_EBA;Germany_EBA_Unetice	6.86997e-25	2.75751e-06	0.811	0.189	NA	NA	0.028	0.028	NA	NA
LCA	OG1	37	Italy_Sicily_EBA;Germany_Lech_EBA	1.33769e-29	3.13854e-06	0.808	0.192	NA	NA	0.043	0.043	NA	NA
LCA	OG1	38	Italy_Sicily_EBA;Czech_EBA_Unetice	8.83887e-26	2.96275e-06	0.832	0.168	NA	NA	0.024	0.024	NA	NA
LCA	OG1	39	Italy_Sicily_EBA;Czech_EBA	2.52802e-28	3.10362e-06	0.864	0.136	NA	NA	0.025	0.025	NA	NA
LCA	OG1	40	Italy_Sicily_EBA;Czech_MBA_Tumulus	2.00269e-22	1.98442e-06	0.651	0.349	NA	NA	0.054	0.054	NA	NA
LCA	OG1	41	Italy_Sicily_EBA;Switzerland_EBA_1	5.37011e-17	1.5264e-05	2.44	-1.44	NA	NA	0.473	0.473	NA	NA
LCA	OG1	42	Italy_Sicily_EBA;Switzerland_EBA_2	4.46804e-29	3.17236e-06	0.838	0.162	NA	NA	0.034	0.034	NA	NA
LCA	OG1	43	Italy_Broion_EBA.SG;France_EBA	0.0159009	9.35713e-07	1.321	-0.321	NA	NA	0.176	0.176	NA	NA
LCA	OG1	44	Italy_Broion_EBA.SG;Germany_EBA_Unetice	0.0135319	5.58575e-07	1.115	-0.115	NA	NA	0.051	0.051	NA	NA
LCA	OG1	45	Italy_Broion_EBA.SG;Germany_Lech_EBA	0.0976293	4.71642e-07	1.237	-0.237	NA	NA	0.085	0.085	NA	NA
LCA	OG1	46	Italy_Broion_EBA.SG;Czech_EBA_Unetice	0.0161911	5.0307e-07	1.117	-0.117	NA	NA	0.049	0.049	NA	NA
LCA	OG1	47	Italy_Broion_EBA.SG;Czech_EBA	0.0180201	5.88017e-07	1.106	-0.106	NA	NA	0.044	0.044	NA	NA
LCA	OG1	48	Italy_Broion_EBA.SG;Czech_MBA_Tumulus	0.0173915	6.26167e-07	1.268	-0.268	NA	NA	0.135	0.135	NA	NA
LCA	OG1	49	Italy_Broion_EBA.SG;Switzerland_EBA_1	0.00115458	6.18994e-07	0.942	0.058	NA	NA	0.069	0.069	NA	NA
LCA	OG1	50	Italy_Broion_EBA.SG;Switzerland_EBA_2	0.0403643	4.68416e-07	1.16	-0.16	NA	NA	0.061	0.061	NA	NA
LCA	OG1	51	Croatia_MBA_Cetina;France_EBA	8.15007e-17	0.000103809	-4.461	5.461	NA	NA	2.748	2.748	NA	NA
LCA	OG1	52	Croatia_MBA_Cetina;Germany_EBA_Unetice	8.22861e-24	1.40563e-05	1.884	-0.884	NA	NA	0.143	0.143	NA	NA
LCA	OG1	53	Croatia_MBA_Cetina;Germany_Lech_EBA	2.83898e-11	4.58607e-05	4.215	-3.215	NA	NA	1.03	1.03	NA	NA
LCA	OG1	54	Croatia_MBA_Cetina;Czech_EBA_Unetice	2.33849e-26	1.08401e-05	1.727	-0.727	NA	NA	0.09	0.09	NA	NA
LCA	OG1	55	Croatia_MBA_Cetina;Czech_EBA	7.11861e-23	1.26307e-05	1.648	-0.648	NA	NA	0.08	0.08	NA	NA
LCA	OG1	56	Croatia_MBA_Cetina;Czech_MBA_Tumulus	6.84156e-15	0.000628169	-14.365	15.365	NA	NA	20.141	20.141	NA	NA
LCA	OG1	57	Croatia_MBA_Cetina;Switzerland_EBA_1	7.97284e-25	2.04965e-06	0.498	0.502	NA	NA	0.032	0.032	NA	NA
LCA	OG1	58	Croatia_MBA_Cetina;Switzerland_EBA_2	5.03488e-17	1.4764e-05	2.229	-1.229	NA	NA	0.202	0.202	NA	NA
LCA	OG1	59	Croatia_MBA;France_EBA	2.50329e-18	3.18613e-05	-2.631	3.631	NA	NA	0.862	0.862	NA	NA
LCA	OG1	60	Croatia_MBA;Germany_EBA_Unetice	8.63496e-31	1.49132e-05	1.998	-0.998	NA	NA	0.16	0.16	NA	NA
LCA	OG1	61	Croatia_MBA;Germany_Lech_EBA	5.79583e-15	6.26668e-05	5.356	-4.356	NA	NA	1.636	1.636	NA	NA
LCA	OG1	62	Croatia_MBA;Czech_EBA_Unetice	5.1618e-40	1.06887e-05	1.747	-0.747	NA	NA	0.1	0.1	NA	NA
LCA	OG1	63	Croatia_MBA;Czech_EBA	6.55073e-31	1.24549e-05	1.715	-0.715	NA	NA	0.088	0.088	NA	NA
LCA	OG1	64	Croatia_MBA;Czech_MBA_Tumulus	6.88692e-17	0.000167103	-7.317	8.317	NA	NA	5.659	5.659	NA	NA
LCA	OG1	65	Croatia_MBA;Switzerland_EBA_1	7.46254e-26	2.02185e-06	0.491	0.509	NA	NA	0.031	0.031	NA	NA
LCA	OG1	66	Croatia_MBA;Switzerland_EBA_2	2.32764e-23	1.56449e-05	2.418	-1.418	NA	NA	0.23	0.23	NA	NA
LCA	OG1	67	Greece_Delphi_BA_Mycenaean;France_EBA	2.62537e-39	0.000985342	-10.607	11.607	NA	NA	23.336	23.336	NA	NA
LCA	OG1	68	Greece_Delphi_BA_Mycenaean;Germany_EBA_Unetice	5.73994e-50	1.30815e-05	1.216	-0.216	NA	NA	0.083	0.083	NA	NA
LCA	OG1	69	Greece_Delphi_BA_Mycenaean;Germany_Lech_EBA	6.56561e-41	2.35257e-05	1.847	-0.847	NA	NA	0.304	0.304	NA	NA
LCA	OG1	70	Greece_Delphi_BA_Mycenaean;Czech_EBA_Unetice	2.93409e-50	1.20902e-05	1.178	-0.178	NA	NA	0.055	0.055	NA	NA
LCA	OG1	71	Greece_Delphi_BA_Mycenaean;Czech_EBA	1.03817e-48	1.32039e-05	1.202	-0.202	NA	NA	0.057	0.057	NA	NA
LCA	OG1	72	Greece_Delphi_BA_Mycenaean;Czech_MBA_Tumulus	4.81983e-43	0.000268711	6.359	-5.359	NA	NA	11.739	11.739	NA	NA
LCA	OG1	73	Greece_Delphi_BA_Mycenaean;Switzerland_EBA_1	1.12009e-48	4.72928e-06	0.66	0.34	NA	NA	0.096	0.096	NA	NA
LCA	OG1	74	Greece_Delphi_BA_Mycenaean;Switzerland_EBA_2	1.06516e-44	1.50885e-05	1.417	-0.417	NA	NA	0.117	0.117	NA	NA
LCA	OG1	75	Greece_BA_Mycenaean;France_EBA	7.50178e-50	2.15546e-06	-0.253	1.253	NA	NA	0.155	0.155	NA	NA
LCA	OG1	76	Greece_BA_Mycenaean;Germany_EBA_Unetice	6.01972e-108	2.55101e-05	1.102	-0.102	NA	NA	0.077	0.077	NA	NA
LCA	OG1	77	Greece_BA_Mycenaean;Germany_Lech_EBA	6.25069e-99	1.63258e-05	-1.111	2.111	NA	NA	1.508	1.508	NA	NA
LCA	OG1	78	Greece_BA_Mycenaean;Czech_EBA_Unetice	8.48759e-108	2.4933e-05	1.097	-0.097	NA	NA	0.049	0.049	NA	NA
LCA	OG1	79	Greece_BA_Mycenaean;Czech_EBA	1.27009e-105	2.77537e-05	1.165	-0.165	NA	NA	0.066	0.066	NA	NA
LCA	OG1	80	Greece_BA_Mycenaean;Czech_MBA_Tumulus	1.9798e-55	4.4815e-06	-0.228	1.228	NA	NA	0.151	0.151	NA	NA
LCA	OG1	81	Greece_BA_Mycenaean;Switzerland_EBA_1	3.70585e-61	4.08895e-06	0.363	0.637	NA	NA	0.054	0.054	NA	NA
LCA	OG1	82	Greece_BA_Mycenaean;Switzerland_EBA_2	1.0361e-105	2.9159e-05	1.233	-0.233	NA	NA	0.12	0.12	NA	NA
LCA	OG1	83	Turkey_EBA;France_EBA	1.5558e-48	1.49686e-06	-0.144	1.144	NA	NA	0.046	0.046	NA	NA
LCA	OG1	84	Turkey_EBA;Germany_EBA_Unetice	8.58641e-151	1.69077e-05	-0.5	1.5	NA	NA	0.106	0.106	NA	NA
LCA	OG1	85	Turkey_EBA;Germany_Lech_EBA	1.10413e-88	4.80793e-06	-0.429	1.429	NA	NA	0.079	0.079	NA	NA
LCA	OG1	86	Turkey_EBA;Czech_EBA_Unetice	7.24127e-282	5.76044e-05	1.061	-0.061	NA	NA	0.076	0.076	NA	NA
LCA	OG1	87	Turkey_EBA;Czech_EBA	3.54261e-261	3.20975e-05	-0.847	1.847	NA	NA	0.663	0.663	NA	NA
LCA	OG1	88	Turkey_EBA;Czech_MBA_Tumulus	7.96935e-51	3.27121e-06	-0.219	1.219	NA	NA	0.053	0.053	NA	NA
LCA	OG1	89	Turkey_EBA;Switzerland_EBA_1	5.05316e-60	3.61316e-06	0.216	0.784	NA	NA	0.026	0.026	NA	NA
LCA	OG1	90	Turkey_EBA;Switzerland_EBA_2	4.07072e-159	1.03694e-05	-0.521	1.521	NA	NA	0.133	0.133	NA	NA
LCA	OG1	91	Turkey_Alalakh_MLBA;France_EBA	1.15436e-50	1.26966e-06	-0.078	1.078	NA	NA	0.037	0.037	NA	NA
LCA	OG1	92	Turkey_Alalakh_MLBA;Germany_EBA_Unetice	9.77204e-152	1.35461e-05	-0.401	1.401	NA	NA	0.077	0.077	NA	NA
LCA	OG1	93	Turkey_Alalakh_MLBA;Germany_Lech_EBA	1.36519e-93	4.23683e-06	-0.325	1.325	NA	NA	0.063	0.063	NA	NA
LCA	OG1	94	Turkey_Alalakh_MLBA;Czech_EBA_Unetice	0	3.4946e-05	0.448	0.552	NA	NA	0.132	0.132	NA	NA
LCA	OG1	95	Turkey_Alalakh_MLBA;Czech_EBA	2.53421e-274	1.26108e-05	-0.136	1.136	NA	NA	0.136	0.136	NA	NA
LCA	OG1	96	Turkey_Alalakh_MLBA;Czech_MBA_Tumulus	3.02374e-52	2.75248e-06	-0.174	1.174	NA	NA	0.047	0.047	NA	NA
LCA	OG1	97	Turkey_Alalakh_MLBA;Switzerland_EBA_1	3.38799e-59	3.658e-06	0.194	0.806	NA	NA	0.022	0.022	NA	NA
LCA	OG1	98	Turkey_Alalakh_MLBA;Switzerland_EBA_2	5.6757e-160	8.37192e-06	-0.411	1.411	NA	NA	0.086	0.086	NA	NA
N_Spain_FBA	OG1	1	Italy_Sardinia_BA_Nuragic	3.71331e-60	0	0	NA	NA	0	NA	NA
N_Spain_FBA	OG1	2	Italy_Sardinia_EBA	1.65421e-53	0	0	NA	NA	0	NA	NA
N_Spain_FBA	OG1	3	Italy_Sicily_EBA	1.53389e-17	0	0	NA	NA	0	NA	NA
N_Spain_FBA	OG1	4	Italy_Broion_EBA.SG	0.115837	0	0	NA	NA	0	NA	NA
N_Spain_FBA	OG1	5	Croatia_MBA_Cetina	2.68441e-13	0	0	NA	NA	0	NA	NA
N_Spain_FBA	OG1	6	Croatia_MBA	7.71113e-12	0	0	NA	NA	0	NA	NA
N_Spain_FBA	OG1	7	Greece_Delphi_BA_Mycenaean	2.75404e-11	0	0	NA	NA	0	NA	NA
N_Spain_FBA	OG1	8	Greece_BA_Mycenaean	2.20768e-29	0	0	NA	NA	0	NA	NA
N_Spain_FBA	OG1	9	Turkey_EBA	2.78472e-63	0	0	NA	NA	0	NA	NA
N_Spain_FBA	OG1	10	Turkey_Alalakh_MLBA	2.53089e-79	0	0	NA	NA	0	NA	NA
N_Spain_FBA	OG1	11	France_EBA	0.000561959	0	0	NA	NA	0	NA	NA
N_Spain_FBA	OG1	12	Germany_EBA_Unetice	9.50509e-36	0	0	NA	NA	0	NA	NA
N_Spain_FBA	OG1	13	Germany_Lech_EBA	2.10682e-14	0	0	NA	NA	0	NA	NA
N_Spain_FBA	OG1	14	Czech_EBA_Unetice	7.28177e-56	0	0	NA	NA	0	NA	NA
N_Spain_FBA	OG1	15	Czech_EBA	4.62296e-64	0	0	NA	NA	0	NA	NA
N_Spain_FBA	OG1	16	Czech_MBA_Tumulus	6.14339e-08	0	0	NA	NA	0	NA	NA
N_Spain_FBA	OG1	17	Switzerland_EBA_1	2.37007e-39	0	0	NA	NA	0	NA	NA
N_Spain_FBA	OG1	18	Switzerland_EBA_2	1.68677e-38	0	0	NA	NA	0	NA	NA
N_Spain_FBA	OG1	19	Italy_Sardinia_BA_Nuragic;France_EBA	0.0367093	1.98356e-07	0.173	0.827	NA	NA	0.049	0.049	NA	NA
N_Spain_FBA	OG1	20	Italy_Sardinia_BA_Nuragic;Germany_EBA_Unetice	0.00271327	6.71876e-07	0.449	0.551	NA	NA	0.032	0.032	NA	NA
N_Spain_FBA	OG1	21	Italy_Sardinia_BA_Nuragic;Germany_Lech_EBA	0.00104881	4.27595e-07	0.303	0.697	NA	NA	0.039	0.039	NA	NA
N_Spain_FBA	OG1	22	Italy_Sardinia_BA_Nuragic;Czech_EBA_Unetice	0.000187924	8.42906e-07	0.472	0.528	NA	NA	0.03	0.03	NA	NA
N_Spain_FBA	OG1	23	Italy_Sardinia_BA_Nuragic;Czech_EBA	0.000336631	4.30087e-07	0.505	0.495	NA	NA	0.028	0.028	NA	NA
N_Spain_FBA	OG1	24	Italy_Sardinia_BA_Nuragic;Czech_MBA_Tumulus	0.0279948	2.36055e-07	0.261	0.739	NA	NA	0.043	0.043	NA	NA
N_Spain_FBA	OG1	25	Italy_Sardinia_BA_Nuragic;Switzerland_EBA_1	0.00150625	1.17471e-05	-4.716	5.716	NA	NA	1.384	1.384	NA	NA
N_Spain_FBA	OG1	26	Italy_Sardinia_BA_Nuragic;Switzerland_EBA_2	0.000159711	5.77357e-07	0.431	0.569	NA	NA	0.032	0.032	NA	NA
N_Spain_FBA	OG1	27	Italy_Sardinia_EBA;France_EBA	0.0507282	1.45755e-07	0.184	0.816	NA	NA	0.05	0.05	NA	NA
N_Spain_FBA	OG1	28	Italy_Sardinia_EBA;Germany_EBA_Unetice	0.0206683	2.09828e-07	0.464	0.536	NA	NA	0.033	0.033	NA	NA
N_Spain_FBA	OG1	29	Italy_Sardinia_EBA;Germany_Lech_EBA	0.00324551	2.3864e-07	0.319	0.681	NA	NA	0.041	0.041	NA	NA
N_Spain_FBA	OG1	30	Italy_Sardinia_EBA;Czech_EBA_Unetice	0.00290368	2.91856e-07	0.485	0.515	NA	NA	0.031	0.031	NA	NA
N_Spain_FBA	OG1	31	Italy_Sardinia_EBA;Czech_EBA	0.00212844	1.71053e-07	0.518	0.482	NA	NA	0.029	0.029	NA	NA
N_Spain_FBA	OG1	32	Italy_Sardinia_EBA;Czech_MBA_Tumulus	0.0524267	1.05855e-07	0.275	0.725	NA	NA	0.045	0.045	NA	NA
N_Spain_FBA	OG1	33	Italy_Sardinia_EBA;Switzerland_EBA_1	0.00452017	4.40087e-06	-5.942	6.942	NA	NA	2.106	2.106	NA	NA
N_Spain_FBA	OG1	34	Italy_Sardinia_EBA;Switzerland_EBA_2	0.0012987	2.34047e-07	0.445	0.555	NA	NA	0.033	0.033	NA	NA
N_Spain_FBA	OG1	35	Italy_Sicily_EBA;France_EBA	0.00486356	2.63816e-07	0.226	0.774	NA	NA	0.088	0.088	NA	NA
N_Spain_FBA	OG1	36	Italy_Sicily_EBA;Germany_EBA_Unetice	2.57874e-05	7.3837e-07	0.61	0.39	NA	NA	0.047	0.047	NA	NA
N_Spain_FBA	OG1	37	Italy_Sicily_EBA;Germany_Lech_EBA	1.24577e-05	6.03098e-07	0.436	0.564	NA	NA	0.068	0.068	NA	NA
N_Spain_FBA	OG1	38	Italy_Sicily_EBA;Czech_EBA_Unetice	2.57821e-06	8.5357e-07	0.64	0.36	NA	NA	0.044	0.044	NA	NA
N_Spain_FBA	OG1	39	Italy_Sicily_EBA;Czech_EBA	1.28084e-06	6.73249e-07	0.672	0.328	NA	NA	0.041	0.041	NA	NA
N_Spain_FBA	OG1	40	Italy_Sicily_EBA;Czech_MBA_Tumulus	0.00123496	3.5186e-07	0.364	0.636	NA	NA	0.073	0.073	NA	NA
N_Spain_FBA	OG1	41	Italy_Sicily_EBA;Switzerland_EBA_1	5.56885e-07	3.66345e-06	2.376	-1.376	NA	NA	0.377	0.377	NA	NA
N_Spain_FBA	OG1	42	Italy_Sicily_EBA;Switzerland_EBA_2	1.13473e-06	7.42017e-07	0.603	0.397	NA	NA	0.05	0.05	NA	NA
N_Spain_FBA	OG1	43	Italy_Broion_EBA.SG;France_EBA	0.0787628	3.59735e-07	0.869	0.131	NA	NA	0.323	0.323	NA	NA
N_Spain_FBA	OG1	44	Italy_Broion_EBA.SG;Germany_EBA_Unetice	0.0762905	4.29085e-07	0.969	0.031	NA	NA	0.065	0.065	NA	NA
N_Spain_FBA	OG1	45	Italy_Broion_EBA.SG;Germany_Lech_EBA	0.0698012	3.93399e-07	1.019	-0.019	NA	NA	0.139	0.139	NA	NA
N_Spain_FBA	OG1	46	Italy_Broion_EBA.SG;Czech_EBA_Unetice	0.0714252	4.2213e-07	0.981	0.019	NA	NA	0.058	0.058	NA	NA
N_Spain_FBA	OG1	47	Italy_Broion_EBA.SG;Czech_EBA	0.07603	4.14919e-07	0.974	0.026	NA	NA	0.051	0.051	NA	NA
N_Spain_FBA	OG1	48	Italy_Broion_EBA.SG;Czech_MBA_Tumulus	0.0806909	3.92514e-07	0.911	0.089	NA	NA	0.164	0.164	NA	NA
N_Spain_FBA	OG1	49	Italy_Broion_EBA.SG;Switzerland_EBA_1	0.112292	5.18647e-07	1.076	-0.076	NA	NA	0.073	0.073	NA	NA
N_Spain_FBA	OG1	50	Italy_Broion_EBA.SG;Switzerland_EBA_2	0.0698983	4.06932e-07	0.987	0.013	NA	NA	0.07	0.07	NA	NA
N_Spain_FBA	OG1	51	Croatia_MBA_Cetina;France_EBA	0.0128982	1.89414e-07	-0.628	1.628	NA	NA	0.299	0.299	NA	NA
N_Spain_FBA	OG1	52	Croatia_MBA_Cetina;Germany_EBA_Unetice	1.69911e-11	2.28595e-06	1.388	-0.388	NA	NA	0.18	0.18	NA	NA
N_Spain_FBA	OG1	53	Croatia_MBA_Cetina;Germany_Lech_EBA	9.29874e-06	0.000229663	-24.805	25.805	NA	NA	86.082	86.082	NA	NA
N_Spain_FBA	OG1	54	Croatia_MBA_Cetina;Czech_EBA_Unetice	7.48055e-11	2.04489e-06	1.372	-0.372	NA	NA	0.121	0.121	NA	NA
N_Spain_FBA	OG1	55	Croatia_MBA_Cetina;Czech_EBA	4.86775e-10	2.32477e-06	1.363	-0.363	NA	NA	0.11	0.11	NA	NA
N_Spain_FBA	OG1	56	Croatia_MBA_Cetina;Czech_MBA_Tumulus	7.94235e-06	1.63243e-06	-1.449	2.449	NA	NA	1.277	1.277	NA	NA
N_Spain_FBA	OG1	57	Croatia_MBA_Cetina;Switzerland_EBA_1	1.54131e-08	9.27095e-07	0.716	0.284	NA	NA	0.058	0.058	NA	NA
N_Spain_FBA	OG1	58	Croatia_MBA_Cetina;Switzerland_EBA_2	3.17481e-09	2.56849e-06	1.7	-0.7	NA	NA	0.257	0.257	NA	NA
N_Spain_FBA	OG1	59	Croatia_MBA;France_EBA	0.00341229	1.8475e-07	-0.551	1.551	NA	NA	0.313	0.313	NA	NA
N_Spain_FBA	OG1	60	Croatia_MBA;Germany_EBA_Unetice	2.31746e-11	2.68251e-06	1.225	-0.225	NA	NA	0.14	0.14	NA	NA
N_Spain_FBA	OG1	61	Croatia_MBA;Germany_Lech_EBA	9.65514e-10	1.47561	-1564.28	1565.28	NA	NA	126801	126801	NA	NA
N_Spain_FBA	OG1	62	Croatia_MBA;Czech_EBA_Unetice	6.46192e-11	2.50783e-06	1.243	-0.243	NA	NA	0.105	0.105	NA	NA
N_Spain_FBA	OG1	63	Croatia_MBA;Czech_EBA	1.89325e-10	2.79528e-06	1.239	-0.239	NA	NA	0.093	0.093	NA	NA
N_Spain_FBA	OG1	64	Croatia_MBA;Czech_MBA_Tumulus	2.86335e-07	1.30077e-06	-1.192	2.192	NA	NA	1.646	1.646	NA	NA
N_Spain_FBA	OG1	65	Croatia_MBA;Switzerland_EBA_1	3.13119e-08	1.19148e-06	0.74	0.26	NA	NA	0.061	0.061	NA	NA
N_Spain_FBA	OG1	66	Croatia_MBA;Switzerland_EBA_2	4.51587e-10	2.95245e-06	1.422	-0.422	NA	NA	0.18	0.18	NA	NA
N_Spain_FBA	OG1	67	Greece_Delphi_BA_Mycenaean;France_EBA	0.000346504	3.47287e-07	0.109	0.891	NA	NA	0.172	0.172	NA	NA
N_Spain_FBA	OG1	68	Greece_Delphi_BA_Mycenaean;Germany_EBA_Unetice	4.45285e-10	2.03044e-06	0.805	0.195	NA	NA	0.073	0.073	NA	NA
N_Spain_FBA	OG1	69	Greece_Delphi_BA_Mycenaean;Germany_Lech_EBA	6.98173e-10	1.49857e-06	0.593	0.407	NA	NA	0.171	0.171	NA	NA
N_Spain_FBA	OG1	70	Greece_Delphi_BA_Mycenaean;Czech_EBA_Unetice	1.16554e-10	2.13942e-06	0.85	0.15	NA	NA	0.065	0.065	NA	NA
N_Spain_FBA	OG1	71	Greece_Delphi_BA_Mycenaean;Czech_EBA	1.27522e-10	1.98446e-06	0.867	0.133	NA	NA	0.057	0.057	NA	NA
N_Spain_FBA	OG1	72	Greece_Delphi_BA_Mycenaean;Czech_MBA_Tumulus	1.08367e-06	8.8793e-07	0.362	0.638	NA	NA	0.154	0.154	NA	NA
N_Spain_FBA	OG1	73	Greece_Delphi_BA_Mycenaean;Switzerland_EBA_1	1.86528e-11	2.7438e-06	1.116	-0.116	NA	NA	0.116	0.116	NA	NA
N_Spain_FBA	OG1	74	Greece_Delphi_BA_Mycenaean;Switzerland_EBA_2	6.72214e-11	1.99216e-06	0.839	0.161	NA	NA	0.085	0.085	NA	NA
N_Spain_FBA	OG1	75	Greece_BA_Mycenaean;France_EBA	0.000358838	3.9357e-07	0.069	0.931	NA	NA	0.087	0.087	NA	NA
N_Spain_FBA	OG1	76	Greece_BA_Mycenaean;Germany_EBA_Unetice	1.41673e-18	4.54781e-06	0.557	0.443	NA	NA	0.066	0.066	NA	NA
N_Spain_FBA	OG1	77	Greece_BA_Mycenaean;Germany_Lech_EBA	5.35866e-13	1.87523e-06	0.235	0.765	NA	NA	0.09	0.09	NA	NA
N_Spain_FBA	OG1	78	Greece_BA_Mycenaean;Czech_EBA_Unetice	8.81712e-22	5.25698e-06	0.643	0.357	NA	NA	0.059	0.059	NA	NA
N_Spain_FBA	OG1	79	Greece_BA_Mycenaean;Czech_EBA	6.06824e-22	4.76985e-06	0.686	0.314	NA	NA	0.053	0.053	NA	NA
N_Spain_FBA	OG1	80	Greece_BA_Mycenaean;Czech_MBA_Tumulus	2.24319e-07	1.07782e-06	0.171	0.829	NA	NA	0.082	0.082	NA	NA
N_Spain_FBA	OG1	81	Greece_BA_Mycenaean;Switzerland_EBA_1	4.3195e-27	3.11557e-06	0.684	0.316	NA	NA	0.128	0.128	NA	NA
N_Spain_FBA	OG1	82	Greece_BA_Mycenaean;Switzerland_EBA_2	1.03081e-20	4.25063e-06	0.569	0.431	NA	NA	0.071	0.071	NA	NA
N_Spain_FBA	OG1	83	Turkey_EBA;France_EBA	0.000259988	2.68011e-07	-0.001	1.001	NA	NA	0.062	0.062	NA	NA
N_Spain_FBA	OG1	84	Turkey_EBA;Germany_EBA_Unetice	9.72279e-33	6.17742e-06	0.267	0.733	NA	NA	0.078	0.078	NA	NA
N_Spain_FBA	OG1	85	Turkey_EBA;Germany_Lech_EBA	9.54357e-15	9.92578e-07	-0.051	1.051	NA	NA	0.08	0.08	NA	NA
N_Spain_FBA	OG1	86	Turkey_EBA;Czech_EBA_Unetice	6.98929e-43	8.71963e-06	0.43	0.57	NA	NA	0.062	0.062	NA	NA
N_Spain_FBA	OG1	87	Turkey_EBA;Czech_EBA	2.50166e-45	8.48834e-06	0.523	0.477	NA	NA	0.061	0.061	NA	NA
N_Spain_FBA	OG1	88	Turkey_EBA;Czech_MBA_Tumulus	2.35225e-08	7.39271e-07	0.004	0.996	NA	NA	0.068	0.068	NA	NA
N_Spain_FBA	OG1	89	Turkey_EBA;Switzerland_EBA_1	1.82271e-25	2.213e-06	0.388	0.612	NA	NA	0.052	0.052	NA	NA
N_Spain_FBA	OG1	90	Turkey_EBA;Switzerland_EBA_2	5.19816e-36	5.07472e-06	0.253	0.747	NA	NA	0.087	0.087	NA	NA
N_Spain_FBA	OG1	91	Turkey_Alalakh_MLBA;France_EBA	0.000266297	3.29427e-07	0.016	0.984	NA	NA	0.054	0.054	NA	NA
N_Spain_FBA	OG1	92	Turkey_Alalakh_MLBA;Germany_EBA_Unetice	8.18299e-34	6.54213e-06	0.201	0.799	NA	NA	0.069	0.069	NA	NA
N_Spain_FBA	OG1	93	Turkey_Alalakh_MLBA;Germany_Lech_EBA	7.90905e-15	1.07609e-06	-0.025	1.025	NA	NA	0.066	0.066	NA	NA
N_Spain_FBA	OG1	94	Turkey_Alalakh_MLBA;Czech_EBA_Unetice	6.98388e-46	9.81186e-06	0.345	0.655	NA	NA	0.057	0.057	NA	NA
N_Spain_FBA	OG1	95	Turkey_Alalakh_MLBA;Czech_EBA	8.51991e-48	9.73083e-06	0.438	0.562	NA	NA	0.054	0.054	NA	NA
N_Spain_FBA	OG1	96	Turkey_Alalakh_MLBA;Czech_MBA_Tumulus	2.45815e-08	8.28232e-07	0.019	0.981	NA	NA	0.058	0.058	NA	NA
N_Spain_FBA	OG1	97	Turkey_Alalakh_MLBA;Switzerland_EBA_1	5.19482e-28	2.31838e-06	0.327	0.673	NA	NA	0.048	0.048	NA	NA
N_Spain_FBA	OG1	98	Turkey_Alalakh_MLBA;Switzerland_EBA_2	1.23359e-36	5.31385e-06	0.195	0.805	NA	NA	0.072	0.072	NA	NA
